# Supplementary material for: Learning label smoothing for text classification
Source: PeerJ Comput Sci. 2024 Apr 23;10:e2005. doi: 10.7717/peerj-cs.2005 (PMC11057568; doi:10.7717/peerj-cs.2005)
Supplement: Supplemental Information 1 [file peerj-cs-10-2005-s001.zip]

Archive with 125 entries (112 files):
- code/
- code/DALS1/
- code/DALS1/conf/
- code/DALS1/conf/R52_OLSm.json
- code/DALS1/conf/special_config.py
- code/DALS1/config.py
- code/DALS1/dataset/
- code/DALS1/dataset/classification_dataset.py
- code/DALS1/dataset/collator.py
- code/DALS1/dataset/confuse_label.py
- code/DALS1/dataset/dataset.py
- code/DALS1/dataset/data_preprocessor.py
- code/DALS1/dataset/gen_kfold.py
- code/DALS1/dataset/gen_kfold_data.py
- code/DALS1/dataset/partial_data.py
- code/DALS1/dataset/proc_20ng.py
- code/DALS1/dataset/proc_mr.py
- code/DALS1/dataset/proc_R8.py
- code/DALS1/dataset/__init__.py
- code/DALS1/dataset/__pycache__/
- code/DALS1/dataset/__pycache__/classification_dataset.cpython-36.pyc
- code/DALS1/dataset/__pycache__/classification_dataset.cpython-37.pyc
- code/DALS1/dataset/__pycache__/classification_dataset.cpython-38.pyc
- code/DALS1/dataset/__pycache__/collator.cpython-36.pyc
- code/DALS1/dataset/__pycache__/collator.cpython-37.pyc
- code/DALS1/dataset/__pycache__/collator.cpython-38.pyc
- code/DALS1/dataset/__pycache__/dataset.cpython-36.pyc
- code/DALS1/dataset/__pycache__/dataset.cpython-37.pyc
- code/DALS1/dataset/__pycache__/dataset.cpython-38.pyc
- code/DALS1/dataset/__pycache__/__init__.cpython-36.pyc
- code/DALS1/dataset/__pycache__/__init__.cpython-37.pyc
- code/DALS1/dataset/__pycache__/__init__.cpython-38.pyc
- code/DALS1/evaluate/
- code/DALS1/evaluate/classification_evaluate.py
- code/DALS1/model/
- code/DALS1/model/attention.py
- code/DALS1/model/classification/
- code/DALS1/model/classification/attentive_convolution.py
- code/DALS1/model/classification/classifier.py
- code/DALS1/model/classification/dpcnn.py
- code/DALS1/model/classification/drnn.py
- code/DALS1/model/classification/fasttext.py
- code/DALS1/model/classification/hmcn.py
- code/DALS1/model/classification/region_embedding.py
- code/DALS1/model/classification/textcnn.py
- code/DALS1/model/classification/textrcnn.py
- code/DALS1/model/classification/textrnn.py
- code/DALS1/model/classification/textvdcnn.py
- code/DALS1/model/classification/transformer.py
- code/DALS1/model/classification/__pycache__/
- code/DALS1/model/classification/__pycache__/attentive_convolution.cpython-36.pyc
- code/DALS1/model/classification/__pycache__/attentive_convolution.cpython-37.pyc
- code/DALS1/model/classification/__pycache__/attentive_convolution.cpython-38.pyc
- code/DALS1/model/classification/__pycache__/classifier.cpython-36.pyc
- code/DALS1/model/classification/__pycache__/classifier.cpython-37.pyc
- code/DALS1/model/classification/__pycache__/classifier.cpython-38.pyc
- code/DALS1/model/classification/__pycache__/dpcnn.cpython-36.pyc
- code/DALS1/model/classification/__pycache__/dpcnn.cpython-37.pyc
- code/DALS1/model/classification/__pycache__/dpcnn.cpython-38.pyc
- code/DALS1/model/classification/__pycache__/drnn.cpython-36.pyc
- code/DALS1/model/classification/__pycache__/drnn.cpython-37.pyc
- code/DALS1/model/classification/__pycache__/drnn.cpython-38.pyc
- code/DALS1/model/classification/__pycache__/fasttext.cpython-36.pyc
- code/DALS1/model/classification/__pycache__/fasttext.cpython-37.pyc
- code/DALS1/model/classification/__pycache__/fasttext.cpython-38.pyc
- code/DALS1/model/classification/__pycache__/hmcn.cpython-36.pyc
- code/DALS1/model/classification/__pycache__/hmcn.cpython-37.pyc
- code/DALS1/model/classification/__pycache__/hmcn.cpython-38.pyc
- code/DALS1/model/classification/__pycache__/region_embedding.cpython-36.pyc
- code/DALS1/model/classification/__pycache__/region_embedding.cpython-37.pyc
- code/DALS1/model/classification/__pycache__/region_embedding.cpython-38.pyc
- code/DALS1/model/classification/__pycache__/textcnn.cpython-36.pyc
- code/DALS1/model/classification/__pycache__/textcnn.cpython-37.pyc
- code/DALS1/model/classification/__pycache__/textcnn.cpython-38.pyc
- code/DALS1/model/classification/__pycache__/textrcnn.cpython-36.pyc
- code/DALS1/model/classification/__pycache__/textrcnn.cpython-37.pyc
- code/DALS1/model/classification/__pycache__/textrcnn.cpython-38.pyc
- code/DALS1/model/classification/__pycache__/textrnn.cpython-36.pyc
- code/DALS1/model/classification/__pycache__/textrnn.cpython-37.pyc
- code/DALS1/model/classification/__pycache__/textrnn.cpython-38.pyc
- code/DALS1/model/classification/__pycache__/textvdcnn.cpython-36.pyc
- code/DALS1/model/classification/__pycache__/textvdcnn.cpython-37.pyc
- code/DALS1/model/classification/__pycache__/textvdcnn.cpython-38.pyc
- code/DALS1/model/classification/__pycache__/transformer.cpython-36.pyc
- code/DALS1/model/classification/__pycache__/transformer.cpython-37.pyc
- code/DALS1/model/classification/__pycache__/transformer.cpython-38.pyc
- code/DALS1/model/DALS.py
- code/DALS1/model/embedding.py
- code/DALS1/model/layers.py
- code/DALS1/model/loss.py
- code/DALS1/model/model_util.py
- code/DALS1/model/optimizer.py
- code/DALS1/model/rnn.py
- code/DALS1/model/transformer_encoder.py
- code/DALS1/predict.py
- code/DALS1/run.py
- code/DALS1/train.py
- code/DALS1/util.py
- code/DALS2/
- code/DALS2/build_graph.py
- code/DALS2/model/
- code/DALS2/model/graphconv_edge_weight.py
- code/DALS2/model/models.py
- code/DALS2/model/torch_gat.py
- code/DALS2/model/torch_gcn.py
- code/DALS2/model/__pycache__/
- code/DALS2/model/__pycache__/graphconv_edge_weight.cpython-36.pyc
- code/DALS2/model/__pycache__/graphconv_edge_weight.cpython-37.pyc
- code/DALS2/model/__pycache__/models.cpython-36.pyc
- code/DALS2/model/__pycache__/models.cpython-37.pyc
- code/DALS2/model/__pycache__/torch_gat.cpython-36.pyc
- code/DALS2/model/__pycache__/torch_gat.cpython-37.pyc
- code/DALS2/model/__pycache__/torch_gcn.cpython-36.pyc
- code/DALS2/model/__pycache__/torch_gcn.cpython-37.pyc
- code/DALS2/requirements.txt
- code/DALS2/run.py
- code/DALS2/train_bert_gcn.py
- code/DALS2/train_bert_gcn_OLS.py
- code/DALS2/utils/
- code/DALS2/utils/DALS.py
- code/DALS2/utils/FocalLoss.py
- code/DALS2/utils/logit_margin_l1.py
- code/DALS2/utils/LS.py
- code/DALS2/utils/OLS_withoutsoftmax.py
- code/DALS2/utils/utils.py
