# Supplementary material for: Learning label smoothing for text classification
Source: PeerJ Comput Sci. 2024 Apr 23;10:e2005. doi: 10.7717/peerj-cs.2005 (PMC11057568; doi:10.7717/peerj-cs.2005)
Supplement: Supplemental Information 1 [file peerj-cs-10-2005-s001.zip › code/DALS1/conf/special_config.py]

def special_config(args):
    if args.confs == 0:
        if args.portion != 1:
            new_config = partial_config(args)
        elif args.k_fold != -1:
            if args.loss_type == "SoftmaxCrossEntropy":
                new_config = kfold_config_CE(args)
            elif args.loss_type == "LS":
                new_config = kfold_config_LS(args)
            elif args.loss_type == "SoftmaxFocalCrossEntropy":
                new_config = kfold_config_FL(args)
            else:
                new_config = kfold_config_OLSm(args)
        else:
            if args.loss_type == "SoftmaxCrossEntropy":
                new_config = normal_config_CE(args)
            elif args.loss_type == "LS":
                new_config = normal_config_LS(args)
            elif args.loss_type == "SoftmaxFocalCrossEntropy":
                new_config = normal_config_FL(args)
            else:
                new_config = normal_config_OLSm(args)
    else:
        new_config = confuse_config(args)
    new_config['train']['lda'] = args.lda
    # print(new_config['train'])
    return new_config

def confuse_config(args):
    if args.loss_type == "SoftmaxCrossEntropy":
        config_update = {
                "model_name": args.model_name,
                "checkpoint_dir": "checkpoint_dir/checkpoint_dir_" + args.dataset,
                "model_dir": "trained_model_" + args.dataset,
                "data": {
                    "train_json_files": ["data/" + args.dataset + "_train_confuse_" + str(args.confs) + ".json"
                    ],
                    "validate_json_files": ["data/" + args.dataset + "_val.json"
                    ],
                    "test_json_files": ["data/" + args.dataset + "_test.json"
                    ],
                    "dict_dir": "dict_dir/dict_" + args.dataset
                },
                "train": {
                    "batch_size": args.batch_size,
                    "num_epochs": args.num_epochs,
                    # "alpha": args.alpha,
                    "visible_device_list": args.device,
                    "loss_type": args.loss_type
                },
                "optimizer": {
                    "learning_rate": args.lr,
                },
                "eval": {
                    "text_file": "data/" + args.dataset + "_test.json",
                    "model_dir": "checkpoint_dir/checkpoint_dir_" + args.dataset + "/" + args.dataset + "_" + args.model_name + "_confs" + str(args.confs) + "_best",
                    "best_checkpoint_dir": "checkpoint_dir/checkpoint_dir_" + args.dataset + "/" + args.dataset + "_" + args.model_name + "_confs" + str(args.confs) + "_best",
                    "error_dir": "eval_dir/error/" + args.dataset + "_" + args.model_name + "_confs" + str(args.confs) + ".json"
                },
                "log": {
                    "logger_file": "new_log/" + args.dataset + "/" + args.dataset  + "_" + args.model_name + "_confs.log",
                    "log_level": "warn"
                }
            }
    else:
        config_update = {
            "model_name": args.model_name,
            "checkpoint_dir": "checkpoint_dir/checkpoint_dir_" + args.dataset,
            "model_dir": "trained_model_" + args.dataset,
            "data": {
                "train_json_files": ["data/" + args.dataset + "_train_confuse_" + str(args.confs) + ".json"
                                     ],
                "validate_json_files": ["data/" + args.dataset + "_val.json"
                                        ],
                "test_json_files": ["data/" + args.dataset + "_test.json"
                                    ],
                "dict_dir": "dict_dir/dict_" + args.dataset
            },
            "train": {
                "batch_size": args.batch_size,
                "num_epochs": args.num_epochs,
                "alpha": args.alpha,
                "visible_device_list": args.device,
                "loss_type": args.loss_type
            },
            "optimizer": {
                "learning_rate": args.lr,
            },
            "eval": {
                "text_file": "data/" + args.dataset + "_test.json",
                "model_dir": "checkpoint_dir/checkpoint_dir_" + args.dataset + "/" + args.dataset + "_" + args.model_name + "_OLSm_alpha" + str(args.alpha) + "_confs" + str(args.confs) + "_best",
                "best_checkpoint_dir": "checkpoint_dir/checkpoint_dir_" + args.dataset + "/" + args.dataset + "_" + args.model_name + "_OLSm_alpha" + str(args.alpha) + "_confs" + str(args.confs) + "_best",
                "error_dir": "eval_dir/error/" + args.dataset + "_" + args.model_name + "_OLSm_alpha" + str(args.alpha) + "_confs" + str(args.confs) + ".json"
            },
            "log": {
                "logger_file": "new_log/" + args.dataset + "/" + args.dataset  + "_" + args.model_name + "_OLSm_confs.log",
                "log_level": "warn"
            }
        }
    return config_update


def partial_config(args):
    if args.loss_type == "SoftmaxCrossEntropy":
        config_update = {
                "model_name": args.model_name,
                "checkpoint_dir": "checkpoint_dir/checkpoint_dir_" + args.dataset,
                "model_dir": "trained_model_" + args.dataset,
                "data": {
                    "train_json_files": ["data/partial_data/" + args.dataset + "_train_example_" + str(args.portion) + ".json"
                    ],
                    "validate_json_files": ["data/partial_data/" + args.dataset + "_val_example_" + str(args.portion) + ".json"
                    ],
                    "test_json_files": ["data/" + args.dataset + "_test.json"
                    ],
                    "dict_dir": "dict_dir/dict_" + args.dataset
                },
                "train": {
                    "batch_size": args.batch_size,
                    "num_epochs": args.num_epochs,
                    # "alpha": args.alpha,
                    "visible_device_list": args.device,
                    "loss_type": args.loss_type
                },
                "optimizer": {
                    "learning_rate": args.lr,
                },
                "eval": {
                    "text_file": "data/" + args.dataset + "_test.json",
                    "model_dir": "checkpoint_dir/checkpoint_dir_" + args.dataset + "/" + args.dataset + "_" + args.model_name + "_p" + str(args.portion) + "_best",
                    "best_checkpoint_dir": "checkpoint_dir/checkpoint_dir_" + args.dataset + "/" + args.dataset + "_" + args.model_name + "_p" + str(args.portion) + "_best",
                    "error_dir": "eval_dir/error/" + args.dataset + "_" + args.model_name + "_p" + str(args.portion) + ".json"
                },
                "log": {
                    "logger_file": "new_log/" + args.dataset + "/" + args.dataset  + "_" + args.model_name + "_portion.log",
                    "log_level": "warn"
                }
            }
    else:
        config_update = {
            "model_name": args.model_name,
            "checkpoint_dir": "checkpoint_dir/checkpoint_dir_" + args.dataset,
            "model_dir": "trained_model_" + args.dataset,
            "data": {
                "train_json_files": ["data/partial_data/" + args.dataset + "_train_example_" + str(args.portion) + ".json"
                                     ],
                "validate_json_files": ["data/partial_data/" + args.dataset + "_val_example_" + str(args.portion) + ".json"
                                        ],
                "test_json_files": ["data/" + args.dataset + "_test.json"
                                    ],
                "dict_dir": "dict_dir/dict_" + args.dataset
            },
            "train": {
                "batch_size": args.batch_size,
                "num_epochs": args.num_epochs,
                "alpha": args.alpha,
                "visible_device_list": args.device,
                "loss_type": args.loss_type
            },
            "optimizer": {
                "learning_rate": args.lr,
            },
            "eval": {
                "text_file": "data/" + args.dataset + "_test.json",
                "model_dir": "checkpoint_dir/checkpoint_dir_" + args.dataset + "/" + args.dataset + "_" + args.model_name + "_OLSm_alpha" + str(args.alpha) + "_p" + str(args.portion) + "_best",
                "best_checkpoint_dir": "checkpoint_dir/checkpoint_dir_" + args.dataset + "/" + args.dataset + "_" + args.model_name + "_OLSm_alpha" + str(args.alpha) + "_p" + str(args.portion) + "_best",
                "error_dir": "eval_dir/error/" + args.dataset + "_" + args.model_name + "_OLSm_alpha" + str(args.alpha) + "_p" + str(args.portion) + ".json"
            },
            "log": {
                "logger_file": "new_log/" + args.dataset + "/" + args.dataset  + "_" + args.model_name + "_OLSm_portion.log",
                "log_level": "warn"
            }
        }
    return config_update


def normal_config_CE(args):
    config_update = {
            "model_name": args.model_name,
            "checkpoint_dir": "checkpoint_dir/checkpoint_dir_" + args.dataset,
            "model_dir": "trained_model_" + args.dataset,
            "data": {
                "train_json_files": ["data/" + args.dataset + "_train.json"
                ],
                "validate_json_files": ["data/" + args.dataset + "_val.json"
                ],
                "test_json_files": ["data/" + args.dataset + "_test.json"
                ],
                "dict_dir": "dict_dir/dict_" + args.dataset
            },
            "train": {
                "batch_size": args.batch_size,
                "num_epochs": args.num_epochs,
                # "alpha": args.alpha,
                "visible_device_list": args.device,
                "loss_type": args.loss_type
            },
            "TextCNN": {
                "num_kernels": args.num_kernels,
            },
            "optimizer": {
                "learning_rate": args.lr,
            },
            "eval": {
                "text_file": "data/" + args.dataset + "_test.json",
                "model_dir": "checkpoint_dir/checkpoint_dir_" + args.dataset + "/" + args.dataset + "_" + args.model_name + "_best",
                "best_checkpoint_dir": "checkpoint_dir/checkpoint_dir_" + args.dataset + "/" + args.dataset + "_" + args.model_name + "_best",
                "error_dir": "eval_dir/error/" + args.dataset + "_" + args.model_name + ".json"
            },
            "log": {
                "logger_file": "new_log/" + args.dataset + "/" + args.dataset  + "_" + args.model_name + ".log",
                "log_level": "warn"
            }
        }
    return config_update

def normal_config_OLSm(args):
    config_update = {
        "model_name": args.model_name,
        "checkpoint_dir": "checkpoint_dir/checkpoint_dir_" + args.dataset,
        "model_dir": "trained_model_" + args.dataset,
        "data": {
            "train_json_files": ["data/" + args.dataset + "_train.json"
                                 ],
            "validate_json_files": ["data/" + args.dataset + "_val.json"
                                    ],
            "test_json_files": ["data/" + args.dataset + "_test.json"
                                ],
            "dict_dir": "dict_dir/dict_" + args.dataset
        },
        "train": {
            "batch_size": args.batch_size,
            "num_epochs": args.num_epochs,
            "alpha": args.alpha,
            "visible_device_list": args.device,
            "loss_type": args.loss_type
        },
        "TextCNN": {
            "num_kernels": args.num_kernels,
        },
        "optimizer": {
            "learning_rate": args.lr,
        },
        "eval": {
            "text_file": "data/" + args.dataset + "_test.json",
            "model_dir": "checkpoint_dir/checkpoint_dir_" + args.dataset + "/" + args.dataset + "_" + args.model_name + "_OLSm_alpha" + str(args.alpha) + "_best",
            "best_checkpoint_dir": "checkpoint_dir/checkpoint_dir_" + args.dataset + "/" + args.dataset + "_" + args.model_name + "_OLSm_alpha" + str(args.alpha) + "_best",
            "error_dir": "eval_dir/error/" + args.dataset + "_" + args.model_name + "_OLSm_alpha" + str(args.alpha) + ".json"
        },
        "log": {
            "logger_file": "new_log/" + args.dataset + "/" + args.dataset  + "_" + args.model_name + "_OLSm.log",
            "log_level": "warn"
        }
    }
    return config_update


def normal_config_LS(args):
    config_update = {
        "model_name": args.model_name,
        "checkpoint_dir": "checkpoint_dir/checkpoint_dir_" + args.dataset,
        "model_dir": "trained_model_" + args.dataset,
        "data": {
            "train_json_files": ["data/" + args.dataset + "_train.json"
                                 ],
            "validate_json_files": ["data/" + args.dataset + "_val.json"
                                    ],
            "test_json_files": ["data/" + args.dataset + "_test.json"
                                ],
            "dict_dir": "dict_dir/dict_" + args.dataset
        },
        "train": {
            "batch_size": args.batch_size,
            "num_epochs": args.num_epochs,
            "alpha": args.alpha,
            "visible_device_list": args.device,
            "loss_type": args.loss_type
        },
        "optimizer": {
            "learning_rate": args.lr,
        },
        "eval": {
            "text_file": "data/" + args.dataset + "_test.json",
            "model_dir": "checkpoint_dir/checkpoint_dir_" + args.dataset + "/" + args.dataset + "_" + args.model_name + "_LS" + str(args.alpha) + "_best",
            "best_checkpoint_dir": "checkpoint_dir/checkpoint_dir_" + args.dataset + "/" + args.dataset + "_" + args.model_name + "_LS" + str(args.alpha) + "_best",
            "error_dir": "eval_dir/error/" + args.dataset + "_" + args.model_name + "_LS" + str(args.alpha) + ".json"
        },
        "log": {
            "logger_file": "new_log/" + args.dataset + "/" + args.dataset  + "_" + args.model_name + "_LS.log",
            "log_level": "warn"
        }
    }
    return config_update

def normal_config_FL(args):
    config_update = {
        "model_name": args.model_name,
        "checkpoint_dir": "checkpoint_dir/checkpoint_dir_" + args.dataset,
        "model_dir": "trained_model_" + args.dataset,
        "data": {
            "train_json_files": ["data/" + args.dataset + "_train.json"
                                 ],
            "validate_json_files": ["data/" + args.dataset + "_val.json"
                                    ],
            "test_json_files": ["data/" + args.dataset + "_test.json"
                                ],
            "dict_dir": "dict_dir/dict_" + args.dataset
        },
        "train": {
            "batch_size": args.batch_size,
            "num_epochs": args.num_epochs,
            "alpha": args.alpha,
            "visible_device_list": args.device,
            "loss_type": args.loss_type
        },
        "optimizer": {
            "learning_rate": args.lr,
        },
        "eval": {
            "text_file": "data/" + args.dataset + "_test.json",
            "model_dir": "checkpoint_dir/checkpoint_dir_" + args.dataset + "/" + args.dataset + "_" + args.model_name + "_FL" + str(
                args.alpha) + "_best",
            "best_checkpoint_dir": "checkpoint_dir/checkpoint_dir_" + args.dataset + "/" + args.dataset + "_" + args.model_name + "_FL" + str(
                args.alpha) + "_best",
            "error_dir": "eval_dir/error/" + args.dataset + "_" + args.model_name + "_FL" + str(args.alpha) + ".json"
        },
        "log": {
            "logger_file": "new_log/" + args.dataset + "/" + args.dataset  + "_" + args.model_name + "_FL.log",
            "log_level": "warn"
        }
    }
    return config_update

def kfold_config_CE(args):
    config_update = {
        "model_name": args.model_name,
        "checkpoint_dir": "checkpoint_dir/checkpoint_dir_" + args.dataset,
        "model_dir": "trained_model_" + args.dataset,
        "data": {
            "train_json_files": ["data/k_fold_data/" + args.dataset + "_train.json"
                                 ],
            "validate_json_files": ["data/k_fold_data/" + args.dataset + "_val.json"
                                    ],
            "test_json_files": ["data/" + args.dataset + "_test.json"
                                ],
            "dict_dir": "dict_dir/dict_" + args.dataset + "_k_fold"
        },
        "train": {
            "batch_size": args.batch_size,
            "num_epochs": args.num_epochs,
            "alpha": args.alpha,
            "visible_device_list": args.device,
            "loss_type": args.loss_type
        },
        "TextCNN": {
            "num_kernels": args.num_kernels,
        },
        "optimizer": {
            "learning_rate": args.lr,
        },
        "eval": {
            "text_file": "data/" + args.dataset + "_test.json",
            "model_dir": "checkpoint_dir/checkpoint_dir_" + args.dataset + "/" + args.dataset + "_" + args.model_name +  "_best",
            "best_checkpoint_dir": "checkpoint_dir/checkpoint_dir_" + args.dataset + "/" + args.dataset + "_" + args.model_name + "_best",
            "error_dir": "eval_dir/error/" + args.dataset + "_" + args.model_name + ".json"
        },
        "log": {
            "logger_file": "new_log/k_fold/" + args.dataset  + "_" + args.model_name + ".log",
            "log_level": "warn"
        }
    }
    return config_update


def kfold_config_OLSm(args):
    config_update = {
        "model_name": args.model_name,
        "checkpoint_dir": "checkpoint_dir/checkpoint_dir_" + args.dataset,
        "model_dir": "trained_model_" + args.dataset,
        "data": {
            "train_json_files": ["data/k_fold_data/" + args.dataset + "_train.json"
                                 ],
            "validate_json_files": ["data/k_fold_data/" + args.dataset + "_val.json"
                                    ],
            "test_json_files": ["data/" + args.dataset + "_test.json"
                                ],
            "dict_dir": "dict_dir/dict_" + args.dataset + "_k_fold"
        },
        "train": {
            "batch_size": args.batch_size,
            "num_epochs": args.num_epochs,
            "alpha": args.alpha,
            "visible_device_list": args.device,
            "loss_type": args.loss_type
        },
        "TextCNN": {
            "num_kernels": args.num_kernels,
        },
        "optimizer": {
            "learning_rate": args.lr,
        },
        "eval": {
            "text_file": "data/" + args.dataset + "_test.json",
            "model_dir": "checkpoint_dir/checkpoint_dir_" + args.dataset + "/" + args.dataset + "_" + args.model_name + "_OLSm_alpha" + str(args.alpha) + "_best",
            "best_checkpoint_dir": "checkpoint_dir/checkpoint_dir_" + args.dataset + "/" + args.dataset + "_" + args.model_name + "_OLSm_alpha" + str(args.alpha) + "_best",
            "error_dir": "eval_dir/error/" + args.dataset + "_" + args.model_name + "_OLSm_alpha" + str(args.alpha) + ".json"
        },
        "log": {
            "logger_file": "new_log/k_fold/" + args.dataset  + "_" + args.model_name + "_OLSm.log",
            "log_level": "warn"
        }
    }
    return config_update
