# Supplementary material for: Learning label smoothing for text classification
Source: PeerJ Comput Sci. 2024 Apr 23;10:e2005. doi: 10.7717/peerj-cs.2005 (PMC11057568; doi:10.7717/peerj-cs.2005)
Supplement: Supplemental Information 1 [file peerj-cs-10-2005-s001.zip › code/DALS1/dataset/confuse_label.py]

#!/usr/bin/env python
# coding: utf-8
# Dict{'token': List[Str], 'label': []} -> Dict{'doc_token': List[Str], 'doc_label': [], 'doc_keyword': [], 'doc_topic': []}
import tqdm
import json
import random
import argparse

def get_portion_list(len_all, len_p, dataset, p, k=5): # k-fold, truncate
    range_list = list(range(len_all))
    random.shuffle(range_list)
    size = int(len(range_list) / k)
    s = []
    for i in range(0, int(len_all) + 1, size):
        c = range_list[i:i + size]
        if c != []:
            s.append(c)
    # print(s[0])
    portion_list = []
    if size >= len_p:
        for i in range(k):
            portion_list.append(random.sample(s[i], len_p))
    else:
        for i in range(k):
            while len(s[i]) < len_p:
                a = random.randint(0, len_all)
                if a not in s[i]:
                    s[i].append(a)
            portion_list.append(s[i])
    # with open("../data/confuse_indices/" + dataset + "_indices_p" + str(p) + ".txt", 'w') as f:
    #     f.write(str(portion_list))
    return portion_list


def load_processed_file(file_path, label_name, portion, dataset, portion_list=None, k=5):
    """
    confuse labels with portion p
    :param file_path: Str, file path of the processed file
    :param portion_list: List, change data with these indices
    :param k: int, k fold
    :return: raw_data List[Dict{'doc_token': List[Str], 'doc_label': []}]
    """
    corpus_data = list()
    raw_data = list()
    token_data = list()
    # sample_dict = {'token': [], 'label': []}
    print('Loading raw data in {}'.format(file_path))
    with open(file_path, 'r') as f:
        for line in tqdm.tqdm(f):
            raw_data.append(json.loads(line.rstrip()))
            # json_data = json.loads(line.rstrip())
            # corpus_data.append(json.dumps({'doc_label': json_data['doc_label'], 'doc_token': json_data['doc_token'], 'doc_keyword': [], 'doc_topic': []}))
    # for i in range(10, 20):
    #     print(raw_data[i]['doc_label'])
    len_all = len(raw_data)
    len_p = int(portion * len(raw_data))
    print('The number of samples: {}'.format(len_all))
    print('portion: {}'.format(portion))
    # portion_list = random.sample(range(len_all), len_p)
    if not portion_list:
        portion_list = get_portion_list(len_all, len_p, dataset, portion, k)[0]
    for i in range(len_all):
        if i in portion_list:
            random_label_name = [random.choice(label_name)]
            while random_label_name == raw_data[i]['doc_label']:
                # print(random_label_name, raw_data[i]['doc_label'])
                random_label_name = [random.choice(label_name)]
            raw_data[i]['doc_label'] = random_label_name
        corpus_data.append(json.dumps({'doc_label': raw_data[i]['doc_label'], 'doc_token': raw_data[i]['doc_token'], 'doc_keyword': [], 'doc_topic': []}))
    # for i in range(10, 20):
    #     print(raw_data[i]['doc_label'])
    return raw_data, corpus_data, token_data

def write_file(file_path, data):
    with open(file_path, 'w') as f:
        for i in data:
            f.write(i+"\n")

def make_confuse_data(dataset, portion, times):
    random.seed(42)
    write_train_path = '../data/' + dataset + '_train.json'
    to_train_path = '../data/' + dataset + '_train_confuse_' + str(portion) + '.json'
    portion_indices_path = '../data/confuse_indices/' + dataset + '_indices_p' + str(portion) + '.txt'
    label_name = {"R52": ['earn', 'acq', 'money-fx', 'trade', 'crude', 'money-supply', 'interest', 'ship', 'gnp', 'coffee', 'sugar', 'cpi', 'gold', 'grain', 'iron-steel', 'bop', 'wpi', 'jobs', 'reserves', 'nat-gas', 'cocoa', 'tin', 'livestock', 'alum', 'zinc', 'orange', 'copper', 'rubber', 'retail', 'pet-chem', 'lei', 'ipi', 'housing', 'gas', 'meal-feed', 'instal-debt', 'fuel', 'dlr', 'veg-oil', 'tea', 'strategic-metal', 'lumber', 'lead', 'jet', 'income', 'heat', 'cotton', 'potato', 'platinum', 'nickel', 'cpu', 'carcass']
                , "R8": ['earn', 'money-fx', 'trade', 'acq', 'grain', 'interest', 'crude', 'ship']
                , "20ng": ['rec.motorcycles', 'misc.forsale', 'talk.politics.misc', 'soc.religion.christian', 'comp.sys.mac.hardware', 'sci.med', 'comp.graphics', 'comp.windows.x', 'comp.sys.ibm.pc.hardware', 'talk.politics.guns', 'sci.electronics', 'comp.os.ms-windows.misc', 'sci.crypt', 'sci.space', 'talk.religion.misc', 'rec.sport.hockey', 'rec.sport.baseball', 'alt.atheism', 'rec.autos', 'talk.politics.mideast']
                , "ohsumed": ['C19', 'C18', 'C13', 'C12', 'C11', 'C10', 'C17', 'C16', 'C15', 'C14', 'C22', 'C23', 'C20', 'C21', 'C08', 'C09', 'C01', 'C02', 'C03', 'C04', 'C05', 'C06', 'C07']
                , "mr": ['0', '1']}
    with open(portion_indices_path, 'r') as f:
        for line in tqdm.tqdm(f):
            portion_list = json.loads(line.strip())
    # print(type(portion_list))
    raw_data, corpus_data, token_data = load_processed_file(write_train_path, label_name[dataset], portion, dataset, portion_list=portion_list[times])
    write_file(to_train_path, corpus_data)


if __name__ == '__main__':
    # R8, R52, ohsumed, mr, 20ng

    # datasets = ["R8"]
    # label_name = [['earn', 'money-fx', 'trade', 'acq', 'grain', 'interest', 'crude', 'ship']]
    # portions = [0.05, 0.1, 0.2, 0.3]
    # datasets = ["R8", "R52", "20ng", "ohsumed", "mr"]
    # label_name = {"R52": ['earn', 'acq', 'money-fx', 'trade', 'crude', 'money-supply', 'interest', 'ship', 'gnp', 'coffee', 'sugar', 'cpi', 'gold', 'grain', 'iron-steel', 'bop', 'wpi', 'jobs', 'reserves', 'nat-gas', 'cocoa', 'tin', 'livestock', 'alum', 'zinc', 'orange', 'copper', 'rubber', 'retail', 'pet-chem', 'lei', 'ipi', 'housing', 'gas', 'meal-feed', 'instal-debt', 'fuel', 'dlr', 'veg-oil', 'tea', 'strategic-metal', 'lumber', 'lead', 'jet', 'income', 'heat', 'cotton', 'potato', 'platinum', 'nickel', 'cpu', 'carcass']
    #             , "R8": ['earn', 'money-fx', 'trade', 'acq', 'grain', 'interest', 'crude', 'ship']
    #             , "20ng": ['rec.motorcycles', 'misc.forsale', 'talk.politics.misc', 'soc.religion.christian', 'comp.sys.mac.hardware', 'sci.med', 'comp.graphics', 'comp.windows.x', 'comp.sys.ibm.pc.hardware', 'talk.politics.guns', 'sci.electronics', 'comp.os.ms-windows.misc', 'sci.crypt', 'sci.space', 'talk.religion.misc', 'rec.sport.hockey', 'rec.sport.baseball', 'alt.atheism', 'rec.autos', 'talk.politics.mideast']
    #             , "ohsumed": ['C19', 'C18', 'C13', 'C12', 'C11', 'C10', 'C17', 'C16', 'C15', 'C14', 'C22', 'C23', 'C20', 'C21', 'C08', 'C09', 'C01', 'C02', 'C03', 'C04', 'C05', 'C06', 'C07']
    #             , "mr": ['0', '1']}
    # for i, dataset in enumerate(datasets):
    #     for portion in portions:
    #         random.seed(42)
    #         # train_path = '../data/' + dataset + '/train.txt'
    #         write_train_path = '../data/' + dataset + '_train.json'
    #         to_train_path = '../data/' + dataset + '_train_confuse_' + str(portion)+ '.json'
    #
    #         raw_data, corpus_data, token_data = load_processed_file(write_train_path, label_name[dataset], portion, dataset)
    #         # write_file(to_train_path, corpus_data)

    parser = argparse.ArgumentParser()
    parser.add_argument('--dataset', default='mr', choices=['20ng', 'R8', 'R52', 'ohsumed', 'mr'])
    parser.add_argument('--confs', type=float, default=0)  # proportion
    parser.add_argument('--times', type=int, default=0)
    args = parser.parse_args()

    dataset = args.dataset
    portion = args.confs
    times = args.times
    make_confuse_data(dataset, portion, times)
