# Supplementary material for: Learning label smoothing for text classification
Source: PeerJ Comput Sci. 2024 Apr 23;10:e2005. doi: 10.7717/peerj-cs.2005 (PMC11057568; doi:10.7717/peerj-cs.2005)
Supplement: Supplemental Information 1 [file peerj-cs-10-2005-s001.zip › code/DALS1/dataset/dataset.py]

#!/usr/bin/env python
#coding:utf-8
"""
Tencent is pleased to support the open source community by making NeuralClassifier available.
Copyright (C) 2019 THL A29 Limited, a Tencent company. All rights reserved.
Licensed under the MIT License (the "License"); you may not use this file except in compliance
with the License. You may obtain a copy of the License at
http://opensource.org/licenses/MIT
Unless required by applicable law or agreed to in writing, software distributed under the License
is distributed on an "AS IS" BASIS, WITHOUT WARRANTIES OR CONDITIONS OF ANY KIND, either express
or implied. See the License for thespecific language governing permissions and limitations under
the License.
"""

import json
import os

import torch

from util import Logger
from util import ModeType
from util import Type


class InsertVocabMode(Type):
    """Standard names for embedding mode
    Given the vocab tensor shape[batch_size, sequence_len].
    The following keys are defined:
    * `FLAT`: Normal mode, return tensor shape will be
    *         [batch_size, sequence_len, embedding_size]
    * `MEAN`: Mean mode, return tensor shape will be
    *         [batch_size, embedding_size]
    * `SUM`: Sum mode, return tensor shape will be
    *        [batch_size, embedding_size]
    """
    ALL = 'all'
    LABEL = 'label'
    OTHER = 'other'

    def str(self):
        return ",".join(
            [self.ALL, self.LABEL, self.OTHER])


class DatasetBase(torch.utils.data.dataset.Dataset):
    """Base dataset class
    """
    CLASSIFICATION_LABEL_SEPARATOR = "--"
    CHARSET = "utf-8"

    VOCAB_PADDING = 0  # Embedding is all zero and not learnable
    VOCAB_UNKNOWN = 1
    VOCAB_PADDING_LEARNABLE = 2  # Embedding is random initialized and learnable

    BIG_VALUE = 1000 * 1000 * 1000

    def __init__(self, config, json_files, generate_dict=False,
                 mode=ModeType.EVAL):
        """
        Another way to do this is keep the file handler. But when DataLoader's
            num_worker bigger than 1, error will occur.
        Args:
            config:
        """
        self.config = config
        self.logger = Logger(config)
        self._init_dict()
        self.sample_index = []
        self.sample_size = 0
        self.model_mode = mode
        self.hierarchy_classes = []

        self.files = json_files
        for i, json_file in enumerate(json_files):
            with open(json_file) as fin:
                self.sample_index.append([i, 0])
                while True:
                    json_str = fin.readline()
                    if not json_str:
                        self.sample_index.pop()
                        break
                    self.sample_size += 1
                    self.sample_index.append([i, fin.tell()])

        def _insert_vocab(files, _mode=InsertVocabMode.ALL):
            for _i, _json_file in enumerate(files):
                with open(_json_file) as _fin:
                    for _json_str in _fin:
                        try:
                            self._insert_vocab(json.loads(_json_str), mode)
                        except:
                            print(_json_str)

        # Dict can be generated using:
        # json files or/and pretrained embedding
        if generate_dict:
            # Use train json files to generate dict
            # If generate_dict_using_json_files is true, then all vocab in train
            # will be used, else only part vocab will be used. e.g. label
            vocab_json_files = config.data.train_json_files
            mode = InsertVocabMode.LABEL
            if self.config.data.generate_dict_using_json_files:
                mode = InsertVocabMode.ALL
                self.logger.info("Use dataset to generate dict.")
            _insert_vocab(vocab_json_files, mode)

            if self.config.data.generate_dict_using_all_json_files:
                vocab_json_files += self.config.data.validate_json_files + \
                                    self.config.data.test_json_files
                _insert_vocab(vocab_json_files, InsertVocabMode.OTHER)

            if self.config.data.generate_dict_using_pretrained_embedding:
                self.logger.info("Use pretrained embedding to generate dict.")
                self._load_pretrained_dict()
            self._print_dict_info()

            self._shrink_dict()
            if self.config.data.generate_hierarchy_label:
                self._generate_hierarchy_label()
            self.logger.info("Shrink dict over.")
            self._print_dict_info(True)
            self._save_dict()
            self._clear_dict()
        self._load_dict()

    def __len__(self):
        return self.sample_size

    def __getitem__(self, idx):
        if idx >= self.sample_size:
            raise IndexError
        index = self.sample_index[idx]
        with open(self.files[index[0]]) as fin:
            fin.seek(index[1])
            json_str = fin.readline()
        return self._get_vocab_id_list(json.loads(json_str))

    def _init_dict(self):
        """Init all dict
        """
        raise NotImplementedError

    def _save_dict(self, dict_name=None):
        """Save vocab to file and generate id_to_vocab_dict_map
        Args:
            dict_name: Dict name, if None save all dict. Default None.
        """
        if dict_name is None:
            if not os.path.exists(self.config.data.dict_dir):
                os.makedirs(self.config.data.dict_dir)
            for name in self.dict_names:
                self._save_dict(name)
        else:
            dict_idx = self.dict_names.index(dict_name)
            dict_file = open(self.dict_files[dict_idx], "w")
            id_to_vocab_dict_map = self.id_to_vocab_dict_list[dict_idx]
            index = 0
            for vocab, count in self.count_list[dict_idx]:
                id_to_vocab_dict_map[index] = vocab
                index += 1
                dict_file.write("%s\t%d\n" % (vocab, count))
            dict_file.close()

    def _load_dict(self, dict_name=None):
        """Load dict from file.
        Args:
            dict_name: Dict name, if None load all dict. Default None.
        Returns:
            dict.
        """
        if dict_name is None:
            for name in self.dict_names:
                self._load_dict(name)
        else:
            dict_idx = self.dict_names.index(dict_name)
            if not os.path.exists(self.dict_files[dict_idx]):
                self.logger.warn("Not exists %s for %s" % (
                    self.dict_files[dict_idx], dict_name))
            else:
                dict_map = self.dicts[dict_idx]
                id_to_vocab_dict_map = self.id_to_vocab_dict_list[dict_idx]
                if dict_name != self.DOC_LABEL:
                    dict_map[self.VOCAB_PADDING] = 0
                    dict_map[self.VOCAB_UNKNOWN] = 1
                    dict_map[self.VOCAB_PADDING_LEARNABLE] = 2
                    id_to_vocab_dict_map[0] = self.VOCAB_PADDING
                    id_to_vocab_dict_map[1] = self.VOCAB_UNKNOWN
                    id_to_vocab_dict_map[2] = self.VOCAB_PADDING_LEARNABLE
                
                    for line in open(self.dict_files[dict_idx], "r"):
                        vocab = line.strip("\n").split("\t")
                        dict_idx = len(dict_map)
                        dict_map[vocab[0]] = dict_idx
                        id_to_vocab_dict_map[dict_idx] = vocab[0]
                else:
                    hierarchy_dict = dict()
                    for line in open(self.dict_files[dict_idx], "r"):
                        vocab = line.strip("\n").split("\t")
                        dict_idx = len(dict_map)
                        dict_map[vocab[0]] = dict_idx
                        id_to_vocab_dict_map[dict_idx] = vocab[0]
                    
                        k_level = len(vocab[0].split(self.CLASSIFICATION_LABEL_SEPARATOR))
                        if k_level not in hierarchy_dict:
                            hierarchy_dict[k_level] = [vocab[0]]
                        else:
                            hierarchy_dict[k_level].append(vocab[0])
                    sorted_hierarchy_dict = sorted(hierarchy_dict.items(), key=lambda r: r[0])
                    for _, level_dict in sorted_hierarchy_dict:
                        self.hierarchy_classes.append(len(level_dict))

    def _load_pretrained_dict(self, dict_name=None,
                              pretrained_file=None, min_count=0):
        """Use pretrained embedding to generate dict
        """
        if dict_name is None:
            for i, _ in enumerate(self.pretrained_dict_names):
                self._load_pretrained_dict(
                    self.pretrained_dict_names[i],
                    self.pretrained_dict_files[i],
                    self.pretrained_min_count[i])

        else:
            if pretrained_file is None or pretrained_file == "":
                return
            index = self.dict_names.index(dict_name)
            dict_map = self.dicts[index]
            with open(pretrained_file) as fin:
                for line in fin:
                    data = line.strip().split(' ')
                    if len(data) == 2:
                        continue
                    if data[0] not in dict_map:
                        dict_map[data[0]] = 0
                    dict_map[data[0]] += min_count + 1

    def _insert_vocab(self, json_obj, mode=InsertVocabMode.ALL):
        """Insert vocab to dict
        """
        raise NotImplementedError

    def _shrink_dict(self, dict_name=None):
        if dict_name is None:
            for name in self.dict_names:
                self._shrink_dict(name)
        else:
            dict_idx = self.dict_names.index(dict_name)
            self.count_list[dict_idx] = sorted(self.dicts[dict_idx].items(),
                                               key=lambda x: (x[1], x[0]),
                                               reverse=True)
            self.count_list[dict_idx] = \
                [(k, v) for k, v in self.count_list[dict_idx] if
                 v >= self.min_count[dict_idx]][0:self.max_dict_size[dict_idx]]
    
    def _generate_hierarchy_label(self):
        """Generate hierarchy label, used in HMCN
        """
        label_dict_idx = self.dict_names.index(self.DOC_LABEL)
        label_dict = self.count_list[label_dict_idx]
        hierarchy_dict = dict()
        for k, v in label_dict:
            k_level = len(k.split(self.CLASSIFICATION_LABEL_SEPARATOR))
            if k_level not in hierarchy_dict:
                hierarchy_dict[k_level] = [(k, v)]
            else:
                hierarchy_dict[k_level].append((k, v))
        sorted_hierarchy_dict = sorted(hierarchy_dict.items(), key=lambda r: r[0])
        self.count_list[label_dict_idx].clear()
        for _, level_dict in sorted_hierarchy_dict:
            self.hierarchy_classes.append(len(level_dict))
            for label in level_dict:
                self.count_list[label_dict_idx].append(label)
    
    def _clear_dict(self):
        """Clear all dict
        """
        for dict_map in self.dicts:
            dict_map.clear()
        for id_to_vocab_dict in self.id_to_vocab_dict_list:
            id_to_vocab_dict.clear()

    def _print_dict_info(self, count_list=False):
        """Print dict info
        """
        for i, dict_name in enumerate(self.dict_names):
            if count_list:
                self.logger.info(
                    "Size of %s dict is %d" % (
                        dict_name, len(self.count_list[i])))
            else:
                self.logger.info(
                    "Size of %s dict is %d" % (dict_name, len(self.dicts[i])))

    def _insert_sequence_tokens(self, sequence_tokens, token_map,
                                token_ngram_map, char_map, ngram=0):
        for token in sequence_tokens:
            for char in token:
                self._add_vocab_to_dict(char_map, char)
            self._add_vocab_to_dict(token_map, token)
        if ngram > 1:
            for j in range(2, ngram + 1):
                for token_ngram in ["".join(sequence_tokens[k:k + j]) for k in
                                    range(len(sequence_tokens) - j + 1)]:
                    self._add_vocab_to_dict(token_ngram_map,
                                            token_ngram)

    def _insert_sequence_vocab(self, sequence_vocabs, dict_map):
        for vocab in sequence_vocabs:
            self._add_vocab_to_dict(dict_map, vocab)

    @staticmethod
    def _add_vocab_to_dict(dict_map, vocab):
        if vocab not in dict_map:
            dict_map[vocab] = 0
        dict_map[vocab] += 1

    def _get_vocab_id_list(self, json_obj):
        """Use dict to convert all vocabs to ids
        """
        return json_obj

    def _label_to_id(self, sequence_labels, dict_map):
        """Convert label to id. The reason that label is not in label map may be
        label is filtered or label in validate/test does not occur in train set
        """
        label_id_list = []
        for label in sequence_labels:
            if label not in dict_map:
                self.logger.warn("Label not in label map: %s" % label)
            else:
                label_id_list.append(self.label_map[label])
        assert label_id_list, "Label is empty: %s" % " ".join(sequence_labels)

        return label_id_list

    def _token_to_id(self, sequence_tokens, token_map, char_map, ngram=0,
                     token_ngram_map=None, max_char_sequence_length=-1,
                     max_char_length_per_token=-1):
        """Convert token to id. Vocab not in dict map will be map to _UNK
        """
        token_id_list = []
        char_id_list = []
        char_in_token_id_list = []
        ngram_id_list = []
        for token in sequence_tokens:
            char_id = [char_map.get(x, self.VOCAB_UNKNOWN) for x in token]
            char_id_list.extend(char_id[0:max_char_sequence_length])
            char_in_token = [char_map.get(x, self.VOCAB_UNKNOWN)
                             for x in token[0:max_char_length_per_token]]
            char_in_token_id_list.append(char_in_token)

            token_id_list.append(
                token_map.get(token, token_map[self.VOCAB_UNKNOWN]))
        if ngram > 1:
            for j in range(2, ngram + 1):
                ngram_id_list.extend(
                    token_ngram_map[x] for x in
                    ["".join(sequence_tokens[k:k + j]) for k in
                     range(len(sequence_tokens) - j + 1)] if x in
                    token_ngram_map)
        if not sequence_tokens:
            token_id_list.append(self.VOCAB_PADDING)
            char_id_list.append(self.VOCAB_PADDING)
            char_in_token_id_list.append([self.VOCAB_PADDING])
        if not ngram_id_list:
            ngram_id_list.append(token_ngram_map[self.VOCAB_PADDING])
        return token_id_list, char_id_list, char_in_token_id_list, ngram_id_list

    def _vocab_to_id(self, sequence_vocabs, dict_map):
        """Convert vocab to id. Vocab not in dict map will be map to _UNK
        """
        vocab_id_list = \
            [dict_map.get(x, self.VOCAB_UNKNOWN) for x in sequence_vocabs]
        if not vocab_id_list:
            vocab_id_list.append(self.VOCAB_PADDING)
        return vocab_id_list
