# Supplementary material for: Learning label smoothing for text classification
Source: PeerJ Comput Sci. 2024 Apr 23;10:e2005. doi: 10.7717/peerj-cs.2005 (PMC11057568; doi:10.7717/peerj-cs.2005)
Supplement: Supplemental Information 1 [file peerj-cs-10-2005-s001.zip › code/DALS1/dataset/gen_kfold.py]

import numpy as np

np.random.seed(42)

def gen_kfold(data, portion, k=5):
    fold_size = len(data) // k
    val_size = int(len(data)*0.1)

    # generate indices
    fold_indices = []
    for i in range(k):
        # start_index = i * fold_size
        end_index = (i + 1) * fold_size if i < k-1 else len(data)
        start_index = end_index - val_size
        val_indices = np.arange(start_index, end_index)
        train_indices = np.concatenate((np.arange(0, start_index), np.arange(end_index, len(data))))
        if i != k-1:
            np.random.shuffle(val_indices)
            np.random.shuffle(train_indices)
        fold_indices.append((train_indices, val_indices))

        # for i, (train_index, val_index) in enumerate(fold_indices):
        #     print(f"Fold {i + 1}:")
        #     print("Train:", train_index)
        #     print("Validation:", val_index)

    return fold_indices

def main():
    datasets = ["R8", "R52", "20ng", "ohsumed", "mr"]
    dataset_idx = 3
    data_list = [0]*5
    dataset = datasets[dataset_idx]
    k = 5

    # with open('../data/%s_train.json'%dataset, 'r') as f:
    #     lines = f.readlines()
    #     num_train = len(lines)
    # with open('../data/%s_val.json'%dataset, 'r') as f:
    #     lines = f.readlines()
    #     num_val = len(lines)
    # data_list[dataset_idx] = num_train + num_val
    # print("%s dataset has %d tain, %d val, and the total is: %d"%(dataset, num_train, num_val, num_train+num_val))

    data_list = [5485, 6532, 11314, 3357, 7108] # training set size

    data = range(data_list[dataset_idx])
    fold_indices = gen_kfold(data, portion=0.9, k=k)
    write_path = '../data/k_idx/'
    # for i, (train_index, val_index) in enumerate(fold_indices):
    #     np.save(write_path + dataset + '_' + str(i) + 'train.npy', train_index)
    #     np.save(write_path + dataset + '_' + str(i) + 'val.npy', val_index)
    # print("successfully generate k-fold indices")

    # 验证
    for i in range(k):
        train_index = np.load(write_path + dataset + '_' + str(i) + 'train.npy')
        val_index = np.load(write_path + dataset + '_' + str(i) + 'val.npy')
        print(train_index)
        print(val_index)


if __name__ == '__main__':
    main()
