# Supplementary material for: Learning label smoothing for text classification
Source: PeerJ Comput Sci. 2024 Apr 23;10:e2005. doi: 10.7717/peerj-cs.2005 (PMC11057568; doi:10.7717/peerj-cs.2005)
Supplement: Supplemental Information 1 [file peerj-cs-10-2005-s001.zip › code/DALS1/dataset/gen_kfold_data.py]

#!/usr/bin/env python
# coding: utf-8
# Dict{'token': List[Str], 'label': []} -> Dict{'doc_token': List[Str], 'doc_label': [], 'doc_keyword': [], 'doc_topic': []}
import tqdm
import json
import random
import numpy as np
import argparse


def load_processed_file(file_train_path, file_val_path, idx_train_list, idx_val_list):
    """
    :return: raw_data List[Dict{'doc_token': List[Str], 'doc_label': []}]
    """
    corpus_train_data = list()
    corpus_val_data = list()
    raw_data = list()
    token_data = list()
    # sample_dict = {'token': [], 'label': []}
    print('Loading raw data in {}'.format(file_train_path))
    with open(file_train_path, 'r') as f:
        for line in tqdm.tqdm(f):
            raw_data.append(json.loads(line.rstrip()))
            # json_data = json.loads(line.rstrip())
            # corpus_data.append(json.dumps({'doc_label': json_data['doc_label'], 'doc_token': json_data['doc_token'], 'doc_keyword': [], 'doc_topic': []}))
    with open(file_val_path, 'r') as f:
        for line in tqdm.tqdm(f):
            raw_data.append(json.loads(line.rstrip()))

    for i in idx_train_list:
        corpus_train_data.append(json.dumps({'doc_label': raw_data[i]['doc_label'], 'doc_token': raw_data[i]['doc_token'], 'doc_keyword': [], 'doc_topic': []}))
    for i in idx_val_list:
        corpus_val_data.append(json.dumps({'doc_label': raw_data[i]['doc_label'], 'doc_token': raw_data[i]['doc_token'], 'doc_keyword': [], 'doc_topic': []}))

    print('The number of samples: {} {} {}'.format(len(corpus_train_data), len(corpus_val_data), len(corpus_train_data)+len(corpus_val_data)))
    # for i in range(10, 20):
    #     print(raw_data[i]['doc_label'])
    return raw_data, corpus_train_data, corpus_val_data, token_data

def write_file(file_path, data):
    with open(file_path, 'w') as f:
        for i in data:
            f.write(i+"\n")

def make_kfold_data(dataset, times):
    random.seed(42)
    write_train_path = '../data/' + dataset + '_train.json'
    write_val_path = '../data/' + dataset + '_val.json'
    to_train_path = '../data/k_fold_data/' + dataset + '_train.json'
    to_val_path = '../data/k_fold_data/' + dataset + '_val.json'
    train_indices_path = '../data/k_idx/' + dataset + '_' + str(times) + 'train.npy'
    val_indices_path = '../data/k_idx/' + dataset + '_' + str(times) + 'val.npy'

    label_name = {"R52": ['earn', 'acq', 'money-fx', 'trade', 'crude', 'money-supply', 'interest', 'ship', 'gnp', 'coffee', 'sugar', 'cpi', 'gold', 'grain', 'iron-steel', 'bop', 'wpi', 'jobs', 'reserves', 'nat-gas', 'cocoa', 'tin', 'livestock', 'alum', 'zinc', 'orange', 'copper', 'rubber', 'retail', 'pet-chem', 'lei', 'ipi', 'housing', 'gas', 'meal-feed', 'instal-debt', 'fuel', 'dlr', 'veg-oil', 'tea', 'strategic-metal', 'lumber', 'lead', 'jet', 'income', 'heat', 'cotton', 'potato', 'platinum', 'nickel', 'cpu', 'carcass']
                , "R8": ['earn', 'money-fx', 'trade', 'acq', 'grain', 'interest', 'crude', 'ship']
                , "20ng": ['rec.motorcycles', 'misc.forsale', 'talk.politics.misc', 'soc.religion.christian', 'comp.sys.mac.hardware', 'sci.med', 'comp.graphics', 'comp.windows.x', 'comp.sys.ibm.pc.hardware', 'talk.politics.guns', 'sci.electronics', 'comp.os.ms-windows.misc', 'sci.crypt', 'sci.space', 'talk.religion.misc', 'rec.sport.hockey', 'rec.sport.baseball', 'alt.atheism', 'rec.autos', 'talk.politics.mideast']
                , "ohsumed": ['C19', 'C18', 'C13', 'C12', 'C11', 'C10', 'C17', 'C16', 'C15', 'C14', 'C22', 'C23', 'C20', 'C21', 'C08', 'C09', 'C01', 'C02', 'C03', 'C04', 'C05', 'C06', 'C07']
                , "mr": ['0', '1']}

    train_idx_list = np.load(train_indices_path)
    val_idx_list = np.load(val_indices_path)

    raw_data, corpus_train_data, corpus_val_data, token_data = load_processed_file(write_train_path, write_val_path, train_idx_list, val_idx_list)
    write_file(to_train_path, corpus_train_data)
    write_file(to_val_path, corpus_val_data)


if __name__ == '__main__':
    # R8, R52, ohsumed, mr, 20ng
    random.seed(42)
    # k = 0
    # # datasets = ["R8"]
    # # datasets = ["R8", "R52", "20ng", "ohsumed", "mr"]
    # # label_name = {"R52": ['earn', 'acq', 'money-fx', 'trade', 'crude', 'money-supply', 'interest', 'ship', 'gnp', 'coffee', 'sugar', 'cpi', 'gold', 'grain', 'iron-steel', 'bop', 'wpi', 'jobs', 'reserves', 'nat-gas', 'cocoa', 'tin', 'livestock', 'alum', 'zinc', 'orange', 'copper', 'rubber', 'retail', 'pet-chem', 'lei', 'ipi', 'housing', 'gas', 'meal-feed', 'instal-debt', 'fuel', 'dlr', 'veg-oil', 'tea', 'strategic-metal', 'lumber', 'lead', 'jet', 'income', 'heat', 'cotton', 'potato', 'platinum', 'nickel', 'cpu', 'carcass']
    # #             , "R8": ['earn', 'money-fx', 'trade', 'acq', 'grain', 'interest', 'crude', 'ship']
    # #             , "20ng": ['rec.motorcycles', 'misc.forsale', 'talk.politics.misc', 'soc.religion.christian', 'comp.sys.mac.hardware', 'sci.med', 'comp.graphics', 'comp.windows.x', 'comp.sys.ibm.pc.hardware', 'talk.politics.guns', 'sci.electronics', 'comp.os.ms-windows.misc', 'sci.crypt', 'sci.space', 'talk.religion.misc', 'rec.sport.hockey', 'rec.sport.baseball', 'alt.atheism', 'rec.autos', 'talk.politics.mideast']
    # #             , "ohsumed": ['C19', 'C18', 'C13', 'C12', 'C11', 'C10', 'C17', 'C16', 'C15', 'C14', 'C22', 'C23', 'C20', 'C21', 'C08', 'C09', 'C01', 'C02', 'C03', 'C04', 'C05', 'C06', 'C07']
    # #             , "mr": ['0', '1']}
    #
    # dataset = 'R8'
    # make_kfold_data(dataset, times=k)


    parser = argparse.ArgumentParser()
    parser.add_argument('--dataset', default='R8', choices=['20ng', 'R8', 'R52', 'ohsumed', 'mr'])
    parser.add_argument('--k', type=int, default=0)
    args = parser.parse_args()

    dataset = args.dataset
    k = args.k
    make_kfold_data(dataset, k)
