# Supplementary material for: Learning label smoothing for text classification
Source: PeerJ Comput Sci. 2024 Apr 23;10:e2005. doi: 10.7717/peerj-cs.2005 (PMC11057568; doi:10.7717/peerj-cs.2005)
Supplement: Supplemental Information 1 [file peerj-cs-10-2005-s001.zip › code/DALS1/model/attention.py]

#!/usr/bin/env python
# coding:utf-8
"""
Tencent is pleased to support the open source community by making NeuralClassifier available.
Copyright (C) 2019 THL A29 Limited, a Tencent company. All rights reserved.
Licensed under the MIT License (the "License"); you may not use this file except in compliance
with the License. You may obtain a copy of the License at
http://opensource.org/licenses/MIT
Unless required by applicable law or agreed to in writing, software distributed under the License
is distributed on an "AS IS" BASIS, WITHOUT WARRANTIES OR CONDITIONS OF ANY KIND, either express
or implied. See the License for thespecific language governing permissions and limitations under
the License.
"""

import numpy as np
import torch
import torch.nn as nn
import torch.nn.functional as F

from model.model_util import init_tensor


class ScaledDotProductAttention(nn.Module):
    ''' Scaled Dot-Product Attention '''

    def __init__(self, temperature, attn_dropout=0.1):
        super(ScaledDotProductAttention, self).__init__()
        self.temperature = temperature
        self.dropout = nn.Dropout(attn_dropout)
        self.softmax = nn.Softmax(dim=2)

    def forward(self, q, k, v, mask=None):

        attn = torch.bmm(q, k.transpose(1, 2))
        attn = attn / self.temperature

        if mask is not None:
            attn = attn.masked_fill(mask, -np.inf)

        attn = self.softmax(attn)
        attn = self.dropout(attn)
        output = torch.bmm(attn, v)

        return output, attn


class MultiHeadAttention(nn.Module):
    ''' Multi-Head Attention module '''

    def __init__(self, n_head, d_model, d_k, d_v, use_star=False, dropout=0.1):
        super(MultiHeadAttention, self).__init__()

        self.n_head = n_head
        self.d_k = d_k
        self.d_v = d_v
        self.use_star = use_star

        self.w_qs = nn.Linear(d_model, n_head * d_k)
        self.w_ks = nn.Linear(d_model, n_head * d_k)
        self.w_vs = nn.Linear(d_model, n_head * d_v)
        nn.init.normal_(self.w_qs.weight, mean=0, std=np.sqrt(2.0 / (d_model + d_k)))
        nn.init.normal_(self.w_ks.weight, mean=0, std=np.sqrt(2.0 / (d_model + d_k)))
        nn.init.normal_(self.w_vs.weight, mean=0, std=np.sqrt(2.0 / (d_model + d_v)))

        self.attention = ScaledDotProductAttention(temperature=np.power(d_k, 0.5))
        self.layer_norm = nn.LayerNorm(d_model)

        self.fc = nn.Linear(n_head * d_v, d_model)
        nn.init.xavier_normal_(self.fc.weight)

        self.dropout = nn.Dropout(dropout)


    def forward(self, q, k, v, mask=None):

        d_k, d_v, n_head = self.d_k, self.d_v, self.n_head

        sz_b, len_q, _ = q.size()
        sz_b, len_k, _ = k.size()
        sz_b, len_v, _ = v.size()

        residual = q

        q = self.w_qs(q).view(sz_b, len_q, n_head, d_k)
        k = self.w_ks(k).view(sz_b, len_k, n_head, d_k)
        v = self.w_vs(v).view(sz_b, len_v, n_head, d_v)

        q = q.permute(2, 0, 1, 3).contiguous().view(-1, len_q, d_k) # (n*b) x lq x dk
        k = k.permute(2, 0, 1, 3).contiguous().view(-1, len_k, d_k) # (n*b) x lk x dk
        v = v.permute(2, 0, 1, 3).contiguous().view(-1, len_v, d_v) # (n*b) x lv x dv

        if mask is not None:
            mask = mask.repeat(n_head, 1, 1) # (n*b) x .. x ..
        output, attn = self.attention(q, k, v, mask=mask)

        output = output.view(n_head, sz_b, len_q, d_v)
        output = output.permute(1, 2, 0, 3).contiguous().view(sz_b, len_q, -1) # b x lq x (n*dv)

        if self.use_star:
            output = self.dropout(F.relu(self.fc(output)))
            output = self.layer_norm(output)
        else:
            output = self.dropout(self.fc(output))
            output = self.layer_norm(output + residual)

        return output, attn
