# Supplementary material for: Learning label smoothing for text classification
Source: PeerJ Comput Sci. 2024 Apr 23;10:e2005. doi: 10.7717/peerj-cs.2005 (PMC11057568; doi:10.7717/peerj-cs.2005)
Supplement: Supplemental Information 1 [file peerj-cs-10-2005-s001.zip › code/DALS1/model/DALS.py]

import torch
import torch.nn as nn
from collections import Counter
import time
import json

class DALS(nn.Module):
    def __init__(self, label_size=10, reduction='true', activation_type='Softmax', alpha=0.5, device=torch.device('cuda:0')):
        super(DALS, self).__init__()
        assert 0 <= alpha <= 1, 'Alpha must be in range [0, 1]'
        self.label_size = label_size
        self.reduction = reduction
        self.activation_type = activation_type
        self.alpha = alpha
        self.device = device

        self.loss_lams = torch.zeros(self.label_size, self.label_size, dtype=torch.float32).to(self.device)
        self.loss_lams[:, :] = 1. / self.label_size
        self.loss_lams.requires_grad = False
        self.S_pos = torch.zeros(self.label_size, self.label_size, dtype=torch.float32).to(self.device)
        self.S_neg = torch.zeros(self.label_size, self.label_size, dtype=torch.float32).to(self.device)
        self.cur_epoch_lams = torch.zeros(self.label_size, self.label_size, dtype=torch.float32).to(self.device)
        self.cur_epoch_cnt = torch.zeros(self.label_size, dtype=torch.float32).to(self.device)
        self.cur_epoch_lams_neg = torch.zeros(self.label_size, self.label_size, dtype=torch.float32).to(self.device)
        self.cur_epoch_cnt_neg = torch.zeros(self.label_size, dtype=torch.float32).to(self.device)
        self.criterion = nn.CrossEntropyLoss().to(self.device)
        # self.beta = torch.nn.Parameter(torch.FloatTensor(1), requires_grad=True).to(self.device)
        # nn.init.constant_(self.beta, 0.05)
        # self.beta = torch.tensor(1).to(self.device)
        self.beta = torch.zeros(self.label_size, dtype=torch.float32).to(self.device)

        self.S_pos_bf = torch.zeros(self.label_size, self.label_size, dtype=torch.float32).to(self.device)
        self.S_neg_bf = torch.zeros(self.label_size, self.label_size, dtype=torch.float32).to(self.device)
        self.lbd = torch.zeros(self.label_size, self.label_size, dtype=torch.float32).to(self.device)


    def soft_cross_entropy(self, output, target):
        target_prob = torch.zeros_like(output)
        batch = output.shape[0]
        # for k in range(batch):
        #     target_prob[k] = self.loss_lams[target[k]]
        target_prob = torch.index_select(self.loss_lams, 0, target)
        log_like = -torch.nn.functional.log_softmax(output, dim=1)
        loss = torch.zeros(1).to(self.device)
        if self.reduction == 'true':
            loss = torch.sum(torch.mul(log_like, target_prob)) / batch
        elif self.reduction == 'none':
            loss = torch.sum(torch.mul(log_like, target_prob), dim=-1)
        return loss

    def update_loss_lams(self, output, target): # in one batch
        with torch.no_grad():
            logits = torch.softmax(output, dim=1)
            # print("pred:", logits)
            sort_args = torch.argsort(logits, dim=1, descending=True)
            # print("sort_args", sort_args)
            for k in range(output.shape[0]): # k instances
                if target[k] != sort_args[k, 0]:
                    self.cur_epoch_lams_neg[sort_args[k, 0]] += logits[k]
                    self.cur_epoch_cnt_neg[sort_args[k, 0]] += 1
                else:
                    self.cur_epoch_lams[target[k]] += logits[k]
                    self.cur_epoch_cnt[target[k]] += 1

    def update_loss_lams_fast(self, output, target): # in one batch
        with torch.no_grad():
            logits = torch.softmax(output, dim=1)
            # print("pred:", logits)
            sort_args = torch.argsort(logits, dim=1, descending=True)
            # print("sort_args", sort_args)
            label_size_tensor = torch.tensor(self.label_size).to(self.device)
            max_index = torch.transpose(sort_args, 0, 1)[0] # the index of the maximum number of logits in each row
            max_index_pos = torch.where(max_index==target, max_index, label_size_tensor) # If the max_index is different from the target, set it to -1. If the classification is correct, keep the original target
            # print("max_index_pos", max_index_pos)
            zero_array = torch.zeros(self.label_size+1, self.label_size).to(self.device)
            cur_epoch_lams_big = zero_array.index_add(0, max_index_pos, logits)
            self.cur_epoch_lams += cur_epoch_lams_big[:self.label_size][:self.label_size]
            cnt_dict = dict(Counter(max_index_pos.tolist()))
            for i in range(self.label_size):
                if i in cnt_dict.keys():
                    self.cur_epoch_cnt[i] += cnt_dict[i]

            max_index_neg = torch.where(max_index != target, max_index, label_size_tensor) # If the max_index is different from the target, keep it and set the correctly classified value to -1
            zero_array_neg = torch.zeros(self.label_size + 1, self.label_size).to(self.device)
            cur_epoch_lams_neg_big = zero_array_neg.index_add(0, max_index_neg, logits)
            self.cur_epoch_lams_neg += cur_epoch_lams_neg_big[:self.label_size][:self.label_size]
            cnt_dict_neg = dict(Counter(max_index_neg.tolist()))
            for i in range(self.label_size):
                if i in cnt_dict_neg.keys():
                    self.cur_epoch_cnt_neg[i] += cnt_dict_neg[i]

    def forward(self, output, target):
        time_before_fast = time.time()
        # target = torch.topk(target, 1)[1].squeeze(1)
        self.update_loss_lams_fast(output, target)
        loss = self.soft_cross_entropy(output, target) * (1 - self.alpha) + self.criterion(output, target) * self.alpha
        # print("total loss: ", loss)
        return loss

    def next_epoch(self, l=1.0):
        beta_part = []
        for cls in range(self.label_size):
            if self.cur_epoch_cnt[cls].max() < 0.5:
                self.loss_lams[cls] = 1. / self.label_size
                self.S_pos[cls] = 1. / self.label_size
                # self.S_neg[cls] = torch.zeros(self.label_size).float()
                self.S_neg[cls] = 0
                beta_part.append([0]*self.label_size)
            else:
                if self.cur_epoch_cnt_neg[cls] / self.cur_epoch_cnt[cls] <= 0:
                    self.S_pos[cls] = self.cur_epoch_lams[cls] / self.cur_epoch_cnt[cls]
                    # self.S_neg[cls] = torch.zeros(self.label_size, dtype=torch.float32).to(self.device).float()
                    self.S_neg[cls] = 0
                    self.loss_lams[cls] = self.S_pos[cls]
                    # self.loss_lams[cls] = self.cur_epoch_lams[cls] / self.cur_epoch_cnt[cls]
                    beta_part.append([0]*self.label_size)
                else:
                    # self.beta = 1
                    zero = torch.zeros(self.label_size).to(self.device).float()
                    self.S_pos_bf[cls] = self.cur_epoch_lams[cls]
                    self.S_pos[cls] = self.cur_epoch_lams[cls] / (self.cur_epoch_cnt[cls] + self.cur_epoch_cnt_neg[cls])
                    self.S_pos[cls] = self.S_pos[cls] * l
                    # self.lbd[cls] = (self.cur_epoch_cnt[cls] + self.cur_epoch_cnt_neg[cls]) / self.cur_epoch_cnt[cls]

                    self.S_neg_bf[cls] = self.cur_epoch_lams_neg[cls]
                    self.S_neg[cls] = self.cur_epoch_lams_neg[cls] / (self.cur_epoch_cnt[cls] + self.cur_epoch_cnt_neg[cls])

                    new_beta = torch.ones(self.label_size, dtype=torch.float32).to(self.device).float()
                    new_beta = -1 * new_beta

                    beta_part.append(new_beta.tolist())

                    self.loss_lams[cls] = (self.S_pos[cls] + new_beta * self.S_neg[cls])
                    self.loss_lams[cls] = torch.where(self.loss_lams[cls] > 0, self.loss_lams[cls], zero)

        self.cur_epoch_lams = torch.zeros(self.label_size, self.label_size, dtype=torch.float32).to(self.device)
        self.cur_epoch_cnt = torch.zeros(self.label_size, dtype=torch.float32).to(self.device)
        self.cur_epoch_lams_neg = torch.zeros(self.label_size, self.label_size, dtype=torch.float32).to(self.device)
        self.cur_epoch_cnt_neg = torch.zeros(self.label_size, dtype=torch.float32).to(self.device)


if __name__ == '__main__':
    import random
    time_b = time.time()
    # device = torch.device('cuda:0')
    device = torch.device('cpu')
    ols = DALS(label_size=6, alpha=0.5, device=device)
    for i in range(1):
        x = torch.randn((10000, 6)).to(device)
        # y = torch.LongTensor(random.choices(range(6), k=1000)).to(torch.device('cuda:0'))
        y = torch.LongTensor(random.choices(range(2), k=10000*6))
        y = torch.reshape(y, (10000, 6))
        y = torch.topk(y, 1)[1].squeeze(1)
        # print("output", x)
        # print("target", y)

        l = ols(x, y)
        print('ols:', l)
        ols.next_epoch()

    print("duration: ", time.time()-time_b)
