# Supplementary material for: Learning label smoothing for text classification
Source: PeerJ Comput Sci. 2024 Apr 23;10:e2005. doi: 10.7717/peerj-cs.2005 (PMC11057568; doi:10.7717/peerj-cs.2005)
Supplement: Supplemental Information 1 [file peerj-cs-10-2005-s001.zip › code/DALS1/model/loss.py]

#!/usr/bin/env python
# coding:utf-8
"""
Tencent is pleased to support the open source community by making NeuralClassifier available.
Copyright (C) 2019 THL A29 Limited, a Tencent company. All rights reserved.
Licensed under the MIT License (the "License"); you may not use this file except in compliance
with the License. You may obtain a copy of the License at
http://opensource.org/licenses/MIT
Unless required by applicable law or agreed to in writing, software distributed under the License
is distributed on an "AS IS" BASIS, WITHOUT WARRANTIES OR CONDITIONS OF ANY KIND, either express
or implied. See the License for thespecific language governing permissions and limitations under
the License.
"""

import torch
import torch.nn as nn
from model.OLS import OnlineLabelSmoothing
from model.DALS import DALS
from model.MultiOLS import MultiOnlineLabelSmoothing

from util import Type


class LossType(Type):
    """Standard names for loss type
    """
    SOFTMAX_CROSS_ENTROPY = "SoftmaxCrossEntropy"
    SOFTMAX_FOCAL_CROSS_ENTROPY = "SoftmaxFocalCrossEntropy"
    SIGMOID_FOCAL_CROSS_ENTROPY = "SigmoidFocalCrossEntropy"
    BCE_WITH_LOGITS = "BCEWithLogitsLoss"
    LS = "LS"
    SOFTMAX_OLS = "OLS"
    SOFTMAX_DALS = "OLS_minus"
    MULTI_OLS = "MultiOLS"

    @classmethod
    def str(cls):
        return ",".join([cls.SOFTMAX_CROSS_ENTROPY,
                         cls.SOFTMAX_FOCAL_CROSS_ENTROPY,
                         cls.SIGMOID_FOCAL_CROSS_ENTROPY,
                         cls.BCE_WITH_LOGITS,
                         cls.SOFTMAX_OLS,
                         cls.SOFTMAX_DALS,
                         cls.MULTI_OLS])


class ActivationType(Type):
    """Standard names for activation type
    """
    SOFTMAX = "Softmax"
    SIGMOID = "Sigmoid"

    @classmethod
    def str(cls):
        return ",".join([cls.SOFTMAX,
                         cls.SIGMOID])


class FocalLoss(nn.Module):
    """Softmax focal loss
    references: Focal Loss for Dense Object Detection
                    https://github.com/Hsuxu/FocalLoss-PyTorch
    """

    def __init__(self, label_size, activation_type=ActivationType.SOFTMAX,
                 gamma=2.0, alpha=0.25, epsilon=1.e-9):
        super(FocalLoss, self).__init__()
        self.num_cls = label_size
        self.activation_type = activation_type
        self.gamma = gamma
        self.alpha = alpha
        self.epsilon = epsilon

    def forward(self, logits, target):
        """
        Args:
            logits: model's output, shape of [batch_size, num_cls]
            target: ground truth labels, shape of [batch_size]
        Returns:
            shape of [batch_size]
        """
        if self.activation_type == ActivationType.SOFTMAX:
            idx = target.view(-1, 1).long()
            one_hot_key = torch.zeros(idx.size(0), self.num_cls,
                                      dtype=torch.float,
                                      device=idx.device)
            one_hot_key = one_hot_key.scatter_(1, idx, 1)
            logits = torch.softmax(logits, dim=-1)
            loss = -self.alpha * one_hot_key * \
                   torch.pow((1 - logits), self.gamma) * \
                   (logits + self.epsilon).log()
            loss = loss.sum(1)
        elif self.activation_type == ActivationType.SIGMOID:
            multi_hot_key = target
            logits = torch.sigmoid(logits)
            zero_hot_key = 1 - multi_hot_key
            loss = -self.alpha * multi_hot_key * \
                   torch.pow((1 - logits), self.gamma) * \
                   (logits + self.epsilon).log()
            loss += -(1 - self.alpha) * zero_hot_key * \
                    torch.pow(logits, self.gamma) * \
                    (1 - logits + self.epsilon).log()
        else:
            raise TypeError("Unknown activation type: " + self.activation_type
                            + "Supported activation types: " +
                            ActivationType.str())
        return loss.mean()

# NVIDIA
# https://github.com/NVIDIA/DeepLearningExamples/blob/8d8b21a933fff3defb692e0527fca15532da5dc6/PyTorch/Classification/ConvNets/image_classification/smoothing.py#L18
class LabelSmoothing(nn.Module):
    """NLL loss with label smoothing.
    """
    def __init__(self, smoothing=0.0):
        """Constructor for the LabelSmoothing module.
        :param smoothing: label smoothing factor
        """
        super(LabelSmoothing, self).__init__()
        self.confidence = 1.0 - smoothing
        self.smoothing = smoothing

    def forward(self, x, target):
        logprobs = torch.nn.functional.log_softmax(x, dim=-1)
        nll_loss = -logprobs.gather(dim=-1, index=target.unsqueeze(1)) # target: (batch size)
        nll_loss = nll_loss.squeeze(1)
        smooth_loss = -logprobs.mean(dim=-1)
        # smooth_loss = -log(p(k))u(k) = -log(p(k))∗ 1/k

        loss = self.confidence * nll_loss + self.smoothing * smooth_loss # (batch size)
        # loss = (1−ϵ)log(p(k))δk,y + ϵlog(p(k))u(k)
        return loss.mean() # −∑ k=1~K [(1−ϵ)log(p(k))δk,y+ϵlog(p(k))u(k)]


class ClassificationLoss(torch.nn.Module):
    def __init__(self, label_size, class_weight=None, loss_type=LossType.SOFTMAX_CROSS_ENTROPY,
                 alpha=0.5,
                 device="cuda:0"):
        super(ClassificationLoss, self).__init__()
        self.label_size = label_size
        self.loss_type = loss_type
        self.device = device
        self.alpha = alpha
        if loss_type == LossType.SOFTMAX_CROSS_ENTROPY:
            self.criterion = torch.nn.CrossEntropyLoss(class_weight)
        elif loss_type == LossType.SOFTMAX_FOCAL_CROSS_ENTROPY:
            self.criterion = FocalLoss(label_size, ActivationType.SOFTMAX)
        elif loss_type == LossType.SIGMOID_FOCAL_CROSS_ENTROPY:
            self.criterion = FocalLoss(label_size, ActivationType.SIGMOID)
        elif loss_type == LossType.BCE_WITH_LOGITS:
            self.criterion = torch.nn.BCEWithLogitsLoss()
        elif loss_type == LossType.LS:
            self.criterion = LabelSmoothing(smoothing=alpha)
        elif loss_type == LossType.SOFTMAX_OLS:
            self.criterion = OnlineLabelSmoothing(label_size, ActivationType.SOFTMAX, alpha=alpha, device=self.device)
        elif loss_type == LossType.SOFTMAX_DALS:
            self.criterion = DALS(label_size, ActivationType.SOFTMAX, alpha=alpha, device=self.device)
        elif loss_type == LossType.MULTI_OLS:
            self.criterion = MultiOnlineLabelSmoothing(label_size, alpha=alpha, threshold=0.5, device=self.device)
        else:
            raise TypeError(
                "Unsupported loss type: %s. Supported loss type is: %s" % (
                    loss_type, LossType.str()))

    def forward(self, logits, target,
                use_hierar=False,
                is_multi=False,
                *argvs):
        device = logits.device
        if use_hierar:
            assert self.loss_type in [LossType.BCE_WITH_LOGITS,
                                      LossType.SIGMOID_FOCAL_CROSS_ENTROPY]
            if not is_multi:
                target = torch.eye(self.label_size)[target].to(device)
            hierar_penalty, hierar_paras, hierar_relations = argvs[0:3]
            return self.criterion(logits, target) + \
                   hierar_penalty * self.cal_recursive_regularize(hierar_paras,
                                                                  hierar_relations,
                                                                  device)
        else:
            if is_multi:
                assert self.loss_type in [LossType.BCE_WITH_LOGITS,
                                          LossType.SIGMOID_FOCAL_CROSS_ENTROPY,
                                          LossType.MULTI_OLS]
            else:
                if self.loss_type not in [LossType.SOFTMAX_CROSS_ENTROPY,
                                          LossType.SOFTMAX_FOCAL_CROSS_ENTROPY,
                                          LossType.LS,
                                          LossType.SOFTMAX_OLS,
                                          LossType.SOFTMAX_DALS]:
                    target = torch.eye(self.label_size)[target].to(device)
            return self.criterion(logits, target)

    def cal_recursive_regularize(self, paras, hierar_relations, device="cpu"):
        """ Only support hierarchical text classification with BCELoss
        references: http://www.cse.ust.hk/~yqsong/papers/2018-WWW-Text-GraphCNN.pdf
                    http://www.cs.cmu.edu/~sgopal1/papers/KDD13.pdf
        """
        recursive_loss = 0.0
        for i in range(len(paras)):
            if i not in hierar_relations:
                continue
            children_ids = hierar_relations[i]
            if not children_ids:
                continue
            children_ids_list = torch.tensor(children_ids, dtype=torch.long).to(
                device)
            children_paras = torch.index_select(paras, 0, children_ids_list)
            parent_para = torch.index_select(paras, 0,
                                             torch.tensor(i).to(device))
            parent_para = parent_para.repeat(children_ids_list.size()[0], 1)
            diff_paras = parent_para - children_paras
            diff_paras = diff_paras.view(diff_paras.size()[0], -1)
            recursive_loss += 1.0 / 2 * torch.norm(diff_paras, p=2) ** 2
        return recursive_loss

    def next_epoch(self):
        self.criterion.next_epoch()

    def print_matrix(self):
        self.criterion.print_matrix()
