# Supplementary material for: Learning label smoothing for text classification
Source: PeerJ Comput Sci. 2024 Apr 23;10:e2005. doi: 10.7717/peerj-cs.2005 (PMC11057568; doi:10.7717/peerj-cs.2005)
Supplement: Supplemental Information 1 [file peerj-cs-10-2005-s001.zip › code/DALS1/run.py]

import os

# cd dataset
# python proc_R8.py


# DALS
os.system("python -u train.py --conf conf/R52_OLSm.json --dataset R8 --alpha 0.98 --lda 1.2 --k_fold 0 --model_name TextCNN --loss_type OLS_minus --device 0")

model_name = "TextCNN" # TextRNN/FastText
dataset = "R8"
k_s = [0, 1, 2, 3, 4, 5, 6, 7, 8, 9]
alphas = [0.98]
for k in k_s:
    os.chdir('dataset')
    os.system("python gen_kfold_data.py --dataset %s --k %s"%(dataset, str(k)))
    os.chdir('..')
    for alpha in alphas:
        os.system("python -u train.py --conf conf/R52_OLSm.json --dataset %s --alpha %s --lda 1.2 --k_fold %s --model_name %s --loss_type OLS_minus --device 0"
                      %(dataset, str(alpha), str(k), str(model_name)))
