# Supplementary material for: Learning label smoothing for text classification
Source: PeerJ Comput Sci. 2024 Apr 23;10:e2005. doi: 10.7717/peerj-cs.2005 (PMC11057568; doi:10.7717/peerj-cs.2005)
Supplement: Supplemental Information 1 [file peerj-cs-10-2005-s001.zip › code/DALS1/train.py]

#!/usr/bin/env python
#coding:utf-8
"""
Tencent is pleased to support the open source community by making NeuralClassifier available.
Copyright (C) 2019 THL A29 Limited, a Tencent company. All rights reserved.
Licensed under the MIT License (the "License"); you may not use this file except in compliance
with the License. You may obtain a copy of the License at
http://opensource.org/licenses/MIT
Unless required by applicable law or agreed to in writing, software distributed under the License
is distributed on an "AS IS" BASIS, WITHOUT WARRANTIES OR CONDITIONS OF ANY KIND, either express
or implied. See the License for thespecific language governing permissions and limitations under
the License.
"""

import os
import shutil
import argparse
import sys
import time
import json
import traceback

import torch
from torch.utils.data import DataLoader

import util
from config import Config
from dataset.classification_dataset import ClassificationDataset
from dataset.collator import ClassificationCollator
from dataset.collator import FastTextCollator
from dataset.collator import ClassificationType
from evaluate.classification_evaluate import \
    ClassificationEvaluator as cEvaluator
from model.classification.drnn import DRNN
from model.classification.fasttext import FastText
from model.classification.textcnn import TextCNN
# from model.classification.textcnn_lp import TextCNN_LabelPre
from model.classification.textvdcnn import TextVDCNN
from model.classification.textrnn import TextRNN
from model.classification.textrcnn import TextRCNN
from model.classification.transformer import Transformer
from model.classification.dpcnn import DPCNN
from model.classification.attentive_convolution import AttentiveConvNet
from model.classification.region_embedding import RegionEmbedding
from model.classification.hmcn import HMCN
from model.loss import ClassificationLoss
from model.model_util import get_optimizer, get_hierar_relations
from util import ModeType
from conf.special_config import special_config


ClassificationDataset, ClassificationCollator, FastTextCollator, ClassificationLoss, cEvaluator
FastText, TextCNN, TextRNN, TextRCNN, DRNN, TextVDCNN, Transformer, DPCNN, AttentiveConvNet, RegionEmbedding


def get_data_loader(dataset_name, collate_name, conf):
    """Get data loader: Train, Validate, Test
    """
    train_dataset = globals()[dataset_name](
        conf, conf.data.train_json_files, generate_dict=True)
    collate_fn = globals()[collate_name](conf, len(train_dataset.label_map))

    train_data_loader = DataLoader(
        train_dataset, batch_size=conf.train.batch_size, shuffle=True,
        num_workers=conf.data.num_worker, collate_fn=collate_fn,
        pin_memory=True)

    validate_dataset = globals()[dataset_name](
        conf, conf.data.validate_json_files)
    validate_data_loader = DataLoader(
        validate_dataset, batch_size=conf.eval.batch_size, shuffle=False,
        num_workers=conf.data.num_worker, collate_fn=collate_fn,
        pin_memory=True)

    test_dataset = globals()[dataset_name](conf, conf.data.test_json_files)
    test_data_loader = DataLoader(
        test_dataset, batch_size=conf.eval.batch_size, shuffle=False,
        num_workers=conf.data.num_worker, collate_fn=collate_fn,
        pin_memory=True)

    return train_data_loader, validate_data_loader, test_data_loader


def get_classification_model(model_name, dataset, conf):
    """Get classification model from configuration
    """
    model = globals()[model_name](dataset, conf)
    model = model.cuda(conf.device) if conf.device.startswith("cuda") else model
    return model


class ClassificationTrainer(object):
    def __init__(self, label_map, logger, evaluator, conf, loss_fn):
        self.label_map = label_map
        self.logger = logger
        self.evaluator = evaluator
        self.conf = conf
        self.loss_fn = loss_fn
        if self.conf.task_info.hierarchical:
            self.hierar_relations = get_hierar_relations(
                    self.conf.task_info.hierar_taxonomy, label_map)

    def train(self, data_loader, model, optimizer, stage, epoch):
        model.update_lr(optimizer, epoch)
        model.train()
        return self.run(data_loader, model, optimizer, stage, epoch,
                        ModeType.TRAIN)

    def eval(self, data_loader, model, optimizer, stage, epoch):
        model.eval()
        return self.run(data_loader, model, optimizer, stage, epoch)

    def run(self, data_loader, model, optimizer, stage,
            epoch, mode=ModeType.EVAL):
        is_multi = False
        # multi-label classifcation
        if self.conf.task_info.label_type == ClassificationType.MULTI_LABEL:
            is_multi = True
        predict_probs = []
        standard_labels = []
        label_multihot = []
        num_batch = data_loader.__len__()
        total_loss = 0.
        for batch in data_loader:
            # hierarchical classification using hierarchy penalty loss
            if self.conf.task_info.hierarchical:
                logits = model(batch)
                linear_paras = model.linear.weight
                is_hierar = True
                used_argvs = (self.conf.task_info.hierar_penalty, linear_paras, self.hierar_relations)
                loss = self.loss_fn(
                    logits,
                    batch[ClassificationDataset.DOC_LABEL].to(self.conf.device),
                    is_hierar,
                    is_multi,
                    *used_argvs)
            # hierarchical classification with HMCN
            elif self.conf.model_name == "HMCN":
                (global_logits, local_logits, logits) = model(batch)
                loss = self.loss_fn(
                    global_logits,
                    batch[ClassificationDataset.DOC_LABEL].to(self.conf.device),
                    False,
                    is_multi)
                loss += self.loss_fn(
                    local_logits,
                    batch[ClassificationDataset.DOC_LABEL].to(self.conf.device),
                    False,
                    is_multi)
            # flat classificaiton
            else:
                logits = model(batch)
                loss = self.loss_fn(
                    logits,
                    batch[ClassificationDataset.DOC_LABEL].to(self.conf.device),
                    False,
                    is_multi)
            loss += l2_regularization(model, config.train.l2_lambda)
            if mode == ModeType.TRAIN:
                assert torch.isnan(loss).sum() == 0, print(loss)
                optimizer.zero_grad()
                torch.autograd.set_detect_anomaly(True)
                loss.backward()
                optimizer.step()
                continue
            total_loss += loss.item()
            if not is_multi:
                result = torch.nn.functional.softmax(logits, dim=1).cpu().tolist()
            else:
                result = torch.sigmoid(logits).cpu().tolist()
            predict_probs.extend(result)
            standard_labels.extend(batch[ClassificationDataset.DOC_LABEL_LIST])
            label_multihot.extend(batch[ClassificationDataset.DOC_LABEL].cpu().tolist())
        # OLS要调用next_epoch()!!!
        if mode == ModeType.TRAIN:
            if self.conf.train.loss_type in ['OLS', 'OLS_minus', 'MultiOLS']:
                self.loss_fn.next_epoch()
        if mode == ModeType.EVAL:
            total_loss = total_loss / num_batch
            if not is_multi:
                (_, precision_list, recall_list, fscore_list, right_list,
                 predict_list, standard_list, predict_name_list) = \
                    self.evaluator.evaluate(
                        predict_probs, standard_label_ids=standard_labels, label_map=self.label_map,
                        threshold=self.conf.eval.threshold, top_k=self.conf.eval.top_k,
                        is_flat=self.conf.eval.is_flat, is_multi=is_multi)
                # precision_list[0] save metrics of flat classification
                # precision_list[1:] save metrices of hierarchical classification
                self.logger.warn(
                    "%s performance at epoch %d is precision: %f, "
                    "recall: %f, fscore: %f, macro-fscore: %f, right: %d, predict: %d, standard: %d.\n"
                    "Loss is: %f." % (
                        stage, epoch, precision_list[0][cEvaluator.MICRO_AVERAGE],
                        recall_list[0][cEvaluator.MICRO_AVERAGE],
                        fscore_list[0][cEvaluator.MICRO_AVERAGE],
                        fscore_list[0][cEvaluator.MACRO_AVERAGE],
                        right_list[0][cEvaluator.MICRO_AVERAGE],
                        predict_list[0][cEvaluator.MICRO_AVERAGE],
                            standard_list[0][cEvaluator.MICRO_AVERAGE], total_loss))
                return fscore_list[0][cEvaluator.MICRO_AVERAGE]
            else: # multi label classification, use p@k和ncdg@k
                result = self.evaluator.evaluate_pk_ndcgk(predict_probs, label_multihot)
                prec, ndcg = result[0], result[1]
                self.logger.warn(
                    "%s performance at epoch %d is precision@1 : %.6f , precision@2 : %.6f , precision@3 : %.6f , precision@5 : %.6f, "
                    "ndcg@1 : %.6f , ndcg@2 : %.6f , ndcg@3 : %.6f , ndcg@5 : %.6f \n"
                    "Loss is: %f." % (stage, epoch, prec[0], prec[1], prec[2], prec[4],
                                      ndcg[0], ndcg[1], ndcg[2], ndcg[4], total_loss))
                # self.evaluator.save_pred_and_target(predict_probs, standard_labels, self.label_map)
                return prec[0]


    def run_find_error(self, data_loader, model, optimizer, stage,
            epoch, mode=ModeType.EVAL):
        is_multi = False
        # multi-label classifcation
        if self.conf.task_info.label_type == ClassificationType.MULTI_LABEL:
            is_multi = True
        predict_probs = []
        standard_labels = []
        label_multihot = []
        num_batch = data_loader.__len__()
        total_loss = 0.
        for batch in data_loader:
            # hierarchical classification using hierarchy penalty loss
            if self.conf.task_info.hierarchical:
                logits = model(batch)
                linear_paras = model.linear.weight
                is_hierar = True
                used_argvs = (self.conf.task_info.hierar_penalty, linear_paras, self.hierar_relations)
                loss = self.loss_fn(
                    logits,
                    batch[ClassificationDataset.DOC_LABEL].to(self.conf.device),
                    is_hierar,
                    is_multi,
                    *used_argvs)
            # hierarchical classification with HMCN
            elif self.conf.model_name == "HMCN":
                (global_logits, local_logits, logits) = model(batch)
                loss = self.loss_fn(
                    global_logits,
                    batch[ClassificationDataset.DOC_LABEL].to(self.conf.device),
                    False,
                    is_multi)
                loss += self.loss_fn(
                    local_logits,
                    batch[ClassificationDataset.DOC_LABEL].to(self.conf.device),
                    False,
                    is_multi)
            # flat classificaiton
            else:
                logits = model(batch)
                loss = self.loss_fn(
                    logits,
                    batch[ClassificationDataset.DOC_LABEL].to(self.conf.device),
                    False,
                    is_multi)
            loss += l2_regularization(model, config.train.l2_lambda)
            if mode == ModeType.TRAIN:
                optimizer.zero_grad()
                loss.backward()
                optimizer.step()
                continue
            total_loss += loss.item()
            if not is_multi:
                result = torch.nn.functional.softmax(logits, dim=1).cpu().tolist()
            else:
                result = torch.sigmoid(logits).cpu().tolist()
            predict_probs.extend(result)
            standard_labels.extend(batch[ClassificationDataset.DOC_LABEL_LIST])
            label_multihot.extend(batch[ClassificationDataset.DOC_LABEL].cpu().tolist())
        # OLS next_epoch()
        if self.conf.train.loss_type in ['OLS', 'OLS_minus', 'MultiOLS']:
            self.loss_fn.next_epoch()
        if mode == ModeType.EVAL:
            total_loss = total_loss / num_batch
            if not is_multi:
                (confusion_matrix_list, precision_list, recall_list, fscore_list, right_list,
                 predict_list, standard_list, predict_name_list) = \
                    self.evaluator.evaluate(
                        predict_probs, standard_label_ids=standard_labels, label_map=self.label_map,
                        threshold=self.conf.eval.threshold, top_k=self.conf.eval.top_k,
                        is_flat=self.conf.eval.is_flat, is_multi=is_multi)
                # precision_list[0] save metrics of flat classification
                # precision_list[1:] save metrices of hierarchical classification

                label_to_id_maps = []
                id_to_label_maps = []
                depth = 1
                for i in range(depth + 1):
                    label_to_id_maps.append(dict())
                    id_to_label_maps.append(dict())
                for label_name, label_id in self.label_map.items():
                    label_to_id_maps[0][label_name] = label_id
                    id_to_label_maps[0][label_id] = label_name

                # with open(self.conf.eval.error_dir, 'w') as f:
                #     pred_gold_name_dict = dict() #{'pred':[], 'gold':[]}
                #     pred_gold_name_dict['pred'] = [i for i in predict_name_list]
                #     gold_label = []
                #     for i in standard_labels:
                #         gold_label_each_sample = []
                #         for j in i:
                #             gold_label_each_sample.append(id_to_label_maps[0][j])
                #         gold_label.extend(gold_label_each_sample)
                #     pred_gold_name_dict['gold'] = gold_label
                #     json.dump(pred_gold_name_dict, f)

                # Output all predicted probabilities and correct label IDs
                with open("%s_%s_a%f_prob_gold.json"%(self.conf.eval.error_dir.split('_')[0],self.conf.model_name,self.conf.train.alpha), 'w') as f:
                    pred_gold_name_dict = dict() #{'pred':[], 'gold':[]}
                    pred_gold_name_dict['pred'] = predict_probs
                    gold_label = []
                    for i in standard_labels:
                        gold_label_each_sample = []
                        for j in i:
                            gold_label_each_sample.append(j)
                        gold_label.extend(gold_label_each_sample)
                    pred_gold_name_dict['gold'] = gold_label
                    json.dump(pred_gold_name_dict, f)

                # with open(self.conf.eval.dir+"/confusion_matrix_list", 'w') as f:
                #     f.write(str(confusion_matrix_list))

                self.logger.warn(
                    "%s performance at epoch %d is precision: %f, "
                    "recall: %f, fscore: %f, macro-fscore: %f, right: %d, predict: %d, standard: %d.\n"
                    "Loss is: %f." % (
                        stage, epoch, precision_list[0][cEvaluator.MICRO_AVERAGE],
                        recall_list[0][cEvaluator.MICRO_AVERAGE],
                        fscore_list[0][cEvaluator.MICRO_AVERAGE],
                        fscore_list[0][cEvaluator.MACRO_AVERAGE],
                        right_list[0][cEvaluator.MICRO_AVERAGE],
                        predict_list[0][cEvaluator.MICRO_AVERAGE],
                            standard_list[0][cEvaluator.MICRO_AVERAGE], total_loss))
                return fscore_list[0][cEvaluator.MICRO_AVERAGE]
            else:  # multi label classification, use p@k和ncdg@k
                result = self.evaluator.evaluate_pk_ndcgk(predict_probs, label_multihot)
                prec, ndcg = result[0], result[1]
                self.logger.warn(
                    "%s performance at epoch %d is precision@1 : %.6f , precision@2 : %.6f , precision@3 : %.6f , precision@5 : %.6f, "
                    "ndcg@1 : %.6f , ndcg@2 : %.6f , ndcg@3 : %.6f , ndcg@5 : %.6f \n"
                    "Loss is: %f." % (stage, epoch, prec[0], prec[1], prec[2], prec[4],
                                      ndcg[0], ndcg[1], ndcg[2], ndcg[4], total_loss))
                self.evaluator.save_pred_and_target(predict_probs, standard_labels, self.label_map)
                return prec[0]

def load_checkpoint(file_name, conf, model, optimizer):
    checkpoint = torch.load(file_name)
    conf.train.start_epoch = checkpoint["epoch"]
    best_performance = checkpoint["best_performance"]
    model.load_state_dict(checkpoint["state_dict"])
    optimizer.load_state_dict(checkpoint["optimizer"])
    return best_performance


def save_checkpoint(state, file_prefix):
    file_name = file_prefix + "_" + str(state["epoch"])
    torch.save(state, file_name)

def l2_regularization(model, l2_alpha):
    l2_loss = []
    for module in model.modules():
        if type(module) in [torch.nn.Conv2d, torch.nn.Conv1d]:
            l2_loss.append((module.weight ** 2).sum() / 2.0)
    return l2_alpha * sum(l2_loss)
# https://blog.csdn.net/hlld__/article/details/114276683

def train(conf):
    logger = util.Logger(conf)
    if not os.path.exists(conf.checkpoint_dir):
        os.makedirs(conf.checkpoint_dir)

    model_name = conf.model_name
    dataset_name = "ClassificationDataset"
    collate_name = "FastTextCollator" if model_name == "FastText" \
        else "ClassificationCollator"
    train_data_loader, validate_data_loader, test_data_loader = \
        get_data_loader(dataset_name, collate_name, conf)
    empty_dataset = globals()[dataset_name](conf, [], mode="train")
    # print("label_map", empty_dataset.label_map)
    model = get_classification_model(model_name, empty_dataset, conf)

    loss_fn = globals()["ClassificationLoss"](
        label_size=len(empty_dataset.label_map), loss_type=conf.train.loss_type, alpha=conf.train.alpha, device=conf.device)
    optimizer = get_optimizer(conf, model)
    evaluator = cEvaluator(conf.eval.dir)
    trainer = globals()["ClassificationTrainer"](
        empty_dataset.label_map, logger, evaluator, conf, loss_fn)

    is_load_best_checkpoint = conf.eval.is_load_best_checkpoint
    early_stop_steps = conf.train.early_stop_steps
    if not is_load_best_checkpoint:
        best_epoch = -1
        best_performance = 0 # micro-f1
        model_file_prefix = conf.checkpoint_dir + "/" + model_name
        early_stop_count = 0
        for epoch in range(conf.train.start_epoch,
                           conf.train.start_epoch + conf.train.num_epochs):
            # with open("eval_dir/softlabel.txt", 'a') as f:
            #     f.write(str(epoch) + 'epoch\n')
            early_stop_count = early_stop_count + 1
            start_time = time.time()
            trainer.train(train_data_loader, model, optimizer, "Train", epoch)
            trainer.eval(train_data_loader, model, optimizer, "Train", epoch)
            performance = trainer.eval(
                validate_data_loader, model, optimizer, "Validate", epoch)
            # if dataset_name != 'rcv1':
            # trainer.eval(test_data_loader, model, optimizer, "test", epoch)
            if performance > best_performance:  # record the best model
                trainer.eval(test_data_loader, model, optimizer, "test", epoch)
                early_stop_count = 0
                best_epoch = epoch
                best_performance = performance
                time_before_checkpoint = time.time()
                save_checkpoint({
                    'epoch': epoch,
                    'model_name': model_name,
                    'state_dict': model.state_dict(),
                    'best_performance': best_performance,
                    'optimizer': optimizer.state_dict(),
                }, model_file_prefix)
                # logger.warn("Time: checkpoint : %d second" % (time.time()-time_before_checkpoint))
            time_used = time.time() - start_time
            logger.warn("Epoch %d cost time: %d second" % (epoch, time_used))
            if early_stop_count >= early_stop_steps and early_stop_steps != -1:
                logger.warn("Early stop: not improve for %d epoch" % early_stop_steps)
                break
        
        # Output some matrix information, such as the q matrix (K * K)
        if conf.train.loss_type in ['OLS', 'OLS_minus', 'MultiOLS']:
            trainer.loss_fn.print_matrix()

        # best model on validation set
        best_epoch_file_name = model_file_prefix + "_" + str(best_epoch)
        # best_file_name = model_file_prefix + "_best"
        best_file_name = conf.eval.model_dir
        shutil.copyfile(best_epoch_file_name, best_file_name)
        load_checkpoint(best_file_name, conf, model, optimizer)

        # load_checkpoint(model_file_prefix + "_" + str(best_epoch), conf, model,
        #                 optimizer)
        # trainer.eval(test_data_loader, model, optimizer, "Best test", best_epoch)
        model.eval()
        trainer.run_find_error(test_data_loader, model, optimizer, "Best test", best_epoch)
    else:
        best_checkpoint_dir = conf.eval.best_checkpoint_dir
        # load_checkpoint(best_checkpoint_dir, conf, model, optimizer)
        checkpoint = torch.load(best_checkpoint_dir)
        conf.train.start_epoch = checkpoint["epoch"]
        best_epoch = checkpoint["epoch"]
        best_performance = checkpoint["best_performance"]
        model.load_state_dict(checkpoint["state_dict"])
        optimizer.load_state_dict(checkpoint["optimizer"])
        model.eval()
        trainer.run_find_error(test_data_loader, model, optimizer, "Best test", best_epoch)


if __name__ == '__main__':
    time_b = time.time()
    print(time.strftime('%Y-%m-%d %H:%M:%S'))
    parser = argparse.ArgumentParser()
    parser.add_argument('--conf', default='conf/R52_OLSm_confs.json')
    parser.add_argument('--dataset', default='mr', choices=['20ng', 'R8', 'R52', 'ohsumed', 'mr', 'snli'])
    parser.add_argument('--model_name', default='TextCNN')
    parser.add_argument('--lr', type=float, default=0.008)
    parser.add_argument('--alpha', type=float, default=0) # smoothing factor
    parser.add_argument('--confs', type=float, default=0) # The proportion of randomly replacing labels
    parser.add_argument('--portion', type=float, default=1) # The proportion of partial data
    parser.add_argument('--loss_type', default="SoftmaxCrossEntropy", help=['SoftmaxCrossEntropy', 'OLS_minus', 'LS'])
    parser.add_argument('--device', default="0")
    parser.add_argument('--num_kernels', type=int, default=100)
    parser.add_argument('--k_fold', type=int, default=-1)
    # parser.add_argument('--conf_type', default="normal_config")
    args = parser.parse_args()
    config_update = special_config(args)
    # config = Config(config_file=sys.argv[1])
    with open(args.conf, 'r') as fin:
        config_all_dict = json.load(fin)
    util.update(config_all_dict, config_update) # Update the dict of the configuration file
    # print(config_all_dict)
    # config = Config(config_file=args.conf)
    config = Config(config_dict=config_all_dict)
    os.environ['CUDA_VISIBLE_DEVICES'] = str(config.train.visible_device_list)
    torch.manual_seed(2019)
    torch.cuda.manual_seed(2019)
    train(config)

    print(time.strftime('%Y-%m-%d %H:%M:%S'))
    print("time duration: %.2f minutes" % ((time.time() - time_b) / 60))
