# Supplementary material for: Learning label smoothing for text classification
Source: PeerJ Comput Sci. 2024 Apr 23;10:e2005. doi: 10.7717/peerj-cs.2005 (PMC11057568; doi:10.7717/peerj-cs.2005)
Supplement: Supplemental Information 1 [file peerj-cs-10-2005-s001.zip › code/DALS2/model/models.py]

import torch as th
import torch.nn.functional as F
from transformers import AutoModel, AutoTokenizer
from .torch_gcn import GCN
from .torch_gat import GAT

class BertClassifier(th.nn.Module):
    def __init__(self, pretrained_model='roberta_base', nb_class=20):
        super(BertClassifier, self).__init__()
        self.nb_class = nb_class
        self.tokenizer = AutoTokenizer.from_pretrained(pretrained_model)
        self.bert_model = AutoModel.from_pretrained(pretrained_model)
        self.feat_dim = list(self.bert_model.modules())[-2].out_features
        self.classifier = th.nn.Linear(self.feat_dim, nb_class)

    def forward(self, input_ids, attention_mask):
        cls_feats = self.bert_model(input_ids, attention_mask)[0][:, 0]
        cls_logit = self.classifier(cls_feats)
        return cls_logit


class BertGCN(th.nn.Module):
    def __init__(self, pretrained_model='roberta_base', nb_class=20, m=0.7, gcn_layers=2, n_hidden=200, dropout=0.5):
        super(BertGCN, self).__init__()
        self.m = m
        self.nb_class = nb_class
        self.tokenizer = AutoTokenizer.from_pretrained(pretrained_model, use_fast=True)
        self.bert_model = AutoModel.from_pretrained(pretrained_model)
        self.feat_dim = list(self.bert_model.modules())[-2].out_features
        self.classifier = th.nn.Linear(self.feat_dim, nb_class)
        self.gcn = GCN(
            in_feats=self.feat_dim,
            n_hidden=n_hidden,
            n_classes=nb_class,
            n_layers=gcn_layers-1,
            activation=F.elu,
            dropout=dropout
        )

    def forward(self, g, idx):
        input_ids, attention_mask = g.ndata['input_ids'][idx], g.ndata['attention_mask'][idx]
        # print("------------------------")
        # print(g.device)
        # print(input_ids.device)
        # print(attention_mask.device)
        if self.training:
            cls_feats = self.bert_model(input_ids, attention_mask)[0][:, 0]
            g.ndata['cls_feats'][idx] = cls_feats
        else:
            cls_feats = g.ndata['cls_feats'][idx]
        cls_logit = self.classifier(cls_feats)
        cls_pred = th.nn.Softmax(dim=1)(cls_logit)
        gcn_logit = self.gcn(g.ndata['cls_feats'], g, g.edata['edge_weight'])[idx]
        gcn_pred = th.nn.Softmax(dim=1)(gcn_logit)
        pred = (gcn_pred+1e-10) * self.m + cls_pred * (1 - self.m)
        # pred = th.log(pred)
        return pred


class BertGAT(th.nn.Module):
    def __init__(self, pretrained_model='roberta_base', nb_class=20, m=0.7, gcn_layers=2, heads=8, n_hidden=32, dropout=0.5):
        super(BertGAT, self).__init__()
        self.m = m
        self.nb_class = nb_class
        self.tokenizer = AutoTokenizer.from_pretrained(pretrained_model)
        self.bert_model = AutoModel.from_pretrained(pretrained_model)
        self.feat_dim = list(self.bert_model.modules())[-2].out_features
        self.classifier = th.nn.Linear(self.feat_dim, nb_class)
        self.gcn = GAT(
                 num_layers=gcn_layers-1,
                 in_dim=self.feat_dim,
                 num_hidden=n_hidden,
                 num_classes=nb_class,
                 heads=[heads] * (gcn_layers-1) + [1],
                 activation=F.elu,
                 feat_drop=dropout,
                 attn_drop=dropout,
        )

    def forward(self, g, idx):
        input_ids, attention_mask = g.ndata['input_ids'][idx], g.ndata['attention_mask'][idx]
        if self.training:
            cls_feats = self.bert_model(input_ids, attention_mask)[0][:, 0]
            g.ndata['cls_feats'][idx] = cls_feats
        else:
            cls_feats = g.ndata['cls_feats'][idx]
        cls_logit = self.classifier(cls_feats)
        cls_pred = th.nn.Softmax(dim=1)(cls_logit)
        gcn_logit = self.gcn(g.ndata['cls_feats'], g)[idx]
        gcn_pred = th.nn.Softmax(dim=1)(gcn_logit)
        pred = (gcn_pred+1e-10) * self.m + cls_pred * (1 - self.m)
        # pred = th.log(pred)
        return pred
