# Supplementary material for: Learning label smoothing for text classification
Source: PeerJ Comput Sci. 2024 Apr 23;10:e2005. doi: 10.7717/peerj-cs.2005 (PMC11057568; doi:10.7717/peerj-cs.2005)
Supplement: Supplemental Information 1 [file peerj-cs-10-2005-s001.zip › code/DALS2/model/torch_gat.py]

"""
Graph Attention Networks in DGL using SPMV optimization.
References
----------
Paper: https://arxiv.org/abs/1710.10903
Author's code: https://github.com/PetarV-/GAT
Pytorch implementation: https://github.com/Diego999/pyGAT
"""

import torch
import torch.nn as nn
import dgl.function as fn
from dgl.nn import GATConv


class GAT(nn.Module):
    def __init__(self,
                 num_layers,
                 in_dim,
                 num_hidden,
                 num_classes,
                 heads,
                 activation,
                 feat_drop=0,
                 attn_drop=0,
                 negative_slope=0.2,
                 residual=False
    ):
        super(GAT, self).__init__()
        self.num_layers = num_layers
        self.gat_layers = nn.ModuleList()
        self.activation = activation
        # input projection (no residual)
        self.gat_layers.append(GATConv(
            in_dim, num_hidden, heads[0],
            feat_drop, attn_drop, negative_slope, False, self.activation))
        # hidden layers
        for l in range(1, num_layers):
            # due to multi-head, the in_dim = num_hidden * num_heads
            self.gat_layers.append(GATConv(
                num_hidden * heads[l-1], num_hidden, heads[l],
                feat_drop, attn_drop, negative_slope, residual, self.activation))
        # output projection
        self.gat_layers.append(GATConv(
            num_hidden * heads[-2], num_classes, heads[-1],
            feat_drop, attn_drop, negative_slope, residual, None))

    def forward(self, inputs, g):
        h = inputs
        for l in range(self.num_layers):
            h = self.gat_layers[l](g, h).flatten(1)
        # output projection
        logits = self.gat_layers[-1](g, h).mean(1)
        return logits
