# Supplementary material for: Learning label smoothing for text classification
Source: PeerJ Comput Sci. 2024 Apr 23;10:e2005. doi: 10.7717/peerj-cs.2005 (PMC11057568; doi:10.7717/peerj-cs.2005)
Supplement: Supplemental Information 1 [file peerj-cs-10-2005-s001.zip › code/DALS2/requirements.txt]

cudatoolkit=10.1.243
dgl-cuda10.1=0.6
ignite=0.4.2
nltk=3.4.5
python=3.6.9
pytorch==1.5.0
scikit-learn=0.22
transformers=4.1.1
