# Supplementary material for: Learning label smoothing for text classification
Source: PeerJ Comput Sci. 2024 Apr 23;10:e2005. doi: 10.7717/peerj-cs.2005 (PMC11057568; doi:10.7717/peerj-cs.2005)
Supplement: Supplemental Information 1 [file peerj-cs-10-2005-s001.zip › code/DALS2/run.py]

import os

# os.system("python build_graph.py R8")

pretrained_bert_ckpt_dict = {'R8': 'checkpoint/BertGCN_models/R8_m_0.7/ep_12_train_0.9826_val_0.9799_test_0.9817.pth',
                             'R52': 'checkpoint/BertGCN_models/R52_m_0.3/ep_23_train_0.9988_val_0.9740_test_0.9661.pth',
                             'mr': 'checkpoint/BertGCN_models/mr_m_0.4/ep_48_train_1.0000_val_0.8930_test_0.8641.pth',
                             'ohsumed': 'checkpoint/BertGCN_models/ohsumed_m_0.9/ep_44_train_0.9262_val_0.7403_test_0.7316.pth',
                             '20ng': 'checkpoint/BertGCN_models/20ng_m_0.7/ep_51_train_0.9844_val_0.9478_test_0.8939.pth'}
dataset = "R8"
pretrained_bert_ckpt = pretrained_bert_ckpt_dict[dataset]
k_s = [0, 1, 2, 3, 4, 5, 6, 7, 8, 9]
alphas = [0.97]
ldas = [1.2, 1.4]
gcn_lrs = [1e-3]
for k in k_s:
    os.system("python build_graph_kfold.py %s %d"%(dataset, k))
    for alpha in alphas:
        for lda in ldas:
            for lr in gcn_lrs:
                os.system("python -u train_bert_gcn_OLS.py --dataset %s --alpha %s --lda %s --loss_type neg --gcn_lr %s --k_fold %d --bert_init bert-base-uncased --batch_size 64 --nb_epochs 60 --pretrained_bert_ckpt %s -m 0.7 --device 0" % (dataset, str(alpha), str(lda), str(lr), k, pretrained_bert_ckpt))
                os.system("python -u train_bert_gcn_OLS.py --dataset %s --alpha %s --lda %s --loss_type neg --gcn_lr %s --k_fold %d --bert_init bert-base-uncased --batch_size 64 --nb_epochs 0 --pretrained_bert_ckpt 'checkpoint/bert-base-uncased_gcn_%s/checkpoint_OLS_neg.pth' -m 0.7 --device 0" % (dataset, str(alpha), str(lda), str(lr), k, dataset))

# python -u train_bert_gcn_OLS.py --dataset R8 --alpha 0.97 --lda 1.2 --loss_type neg --gcn_lr 1e-3 --k_fold 0 --bert_init bert-base-uncased --batch_size 64 --nb_epochs 16 --pretrained_bert_ckpt checkpoint/BertGCN_models/R8_m_0.7/ep_12_train_0.9826_val_0.9799_test_0.9817.pth -m 0.7 --device 0
