# Supplementary material for: Learning label smoothing for text classification
Source: PeerJ Comput Sci. 2024 Apr 23;10:e2005. doi: 10.7717/peerj-cs.2005 (PMC11057568; doi:10.7717/peerj-cs.2005)
Supplement: Supplemental Information 1 [file peerj-cs-10-2005-s001.zip › code/DALS2/train_bert_gcn_OLS.py]

import torch as th
from transformers import AutoModel, AutoTokenizer
import torch.nn.functional as F
from torch.nn import DataParallel
from utils import *
from utils.OLS_withoutsoftmax import OnlineLabelSmoothing
from utils.DALS import DALS
from utils.LS import LabelSmoothing
from utils.logit_margin_l1 import LogitMarginL1
from utils.FocalLoss import FocalLoss
import dgl
import torch.utils.data as Data
from ignite.engine import Events, create_supervised_evaluator, create_supervised_trainer, Engine
from ignite.metrics import Accuracy, Loss, Metric
from sklearn.metrics import accuracy_score
import numpy as np
import os
import shutil
import argparse
import sys
import logging
from datetime import datetime
import time
from torch.optim import lr_scheduler
from model import BertGCN, BertGAT

time_b = time.time()
print(time.strftime('%Y-%m-%d %H:%M:%S'))

parser = argparse.ArgumentParser()
parser.add_argument('--max_length', type=int, default=128, help='the input length for bert')
parser.add_argument('--batch_size', type=int, default=64)
parser.add_argument('-m', '--m', type=float, default=0.7, help='the factor balancing BERT and GCN prediction')
parser.add_argument('--nb_epochs', type=int, default=50)
# parser.add_argument('--bert_init', type=str, default='bert-base-uncased',
#                     choices=['bert-base-uncased', 'roberta-base', 'roberta-large', 'bert-base-uncased', 'bert-large-uncased'])
parser.add_argument('--bert_init', type=str, default='bert-base-uncased',
                    help=['bert-base-uncased', 'roberta-base', 'roberta-large', 'bert-base-uncased', 'bert-large-uncased'])
parser.add_argument('--pretrained_bert_ckpt', default=None)
parser.add_argument('--dataset', default='R8', choices=['20ng', 'R8', 'R52', 'ohsumed', 'mr'])
parser.add_argument('--checkpoint_dir', default=None, help='checkpoint directory, [bert_init]_[gcn_model]_[dataset] if not specified')
parser.add_argument('--gcn_model', type=str, default='gcn', choices=['gcn', 'gat'])
parser.add_argument('--gcn_layers', type=int, default=2)
parser.add_argument('--n_hidden', type=int, default=200, help='the dimension of gcn hidden layer, the dimension for gat is n_hidden * heads')
parser.add_argument('--heads', type=int, default=8, help='the number of attentionn heads for gat')
parser.add_argument('--dropout', type=float, default=0.5)
parser.add_argument('--gcn_lr', type=float, default=1e-3)
parser.add_argument('--bert_lr', type=float, default=1e-5)
parser.add_argument('--alpha', type=float, default=-1) # smoothing factor
parser.add_argument('--loss_type', default='OLS', choices=['CE', 'OLS', 'neg', 'LS', 'FL', 'MbLS'])
parser.add_argument('--gamma', type=float, default=2) # gamma for FL，alpha usually set to 0.25
parser.add_argument('--margin', type=float, default=6) # param for MbLS
parser.add_argument('--device', default="0")

args = parser.parse_args()
max_length = args.max_length
batch_size = args.batch_size
m = args.m
nb_epochs = args.nb_epochs
bert_init = args.bert_init
pretrained_bert_ckpt = args.pretrained_bert_ckpt
dataset = args.dataset
checkpoint_dir = args.checkpoint_dir
gcn_model = args.gcn_model
gcn_layers = args.gcn_layers
n_hidden = args.n_hidden
heads = args.heads
dropout = args.dropout
gcn_lr = args.gcn_lr
bert_lr = args.bert_lr
alpha = args.alpha
margin = args.margin
gamma = args.gamma
loss_type = args.loss_type
is_OLS = True if args.loss_type in ['OLS', 'neg'] else False
is_OLS_neg = True if args.loss_type == 'neg' else False
is_LS = True if args.loss_type == 'LS' else False

if checkpoint_dir is None:
    ckpt_dir = './checkpoint/{}_{}_{}'.format(bert_init, gcn_model, dataset)
else:
    ckpt_dir = checkpoint_dir
os.makedirs(ckpt_dir, exist_ok=True)
shutil.copy(os.path.basename(__file__), ckpt_dir)

sh = logging.StreamHandler(sys.stdout)
sh.setFormatter(logging.Formatter('%(message)s'))
sh.setLevel(logging.INFO)
training_log_name_map = {'CE':'training.log', 'OLS':'training_OLS_neg.log', 'neg':'training_OLS.log', 'LS':'training_LS.log', 'FL':'training_FL.log', 'MbLS':'training_MbLS.log'}
training_log_name = training_log_name_map[loss_type]
fh = logging.FileHandler(filename=os.path.join(ckpt_dir, training_log_name), mode='w')
fh.setFormatter(logging.Formatter('%(message)s'))
fh.setLevel(logging.INFO)
logger = logging.getLogger('training logger')
logger.addHandler(sh)
logger.addHandler(fh)
logger.setLevel(logging.INFO)

cpu = th.device('cpu')
gpu = th.device('cuda:' + args.device)
# os.environ["CUDA_VISIBLE_DEVICES"] = args.device
gpus = [0, 1]
# print("Using gpu"," ".join([str(v) for v in gpus]))

logger.info('arguments:')
logger.info(str(args))
logger.info('checkpoints will be saved in {}'.format(ckpt_dir))
# Model


# Data Preprocess
adj, features, y_train, y_val, y_test, train_mask, val_mask, test_mask, train_size, test_size = load_corpus(dataset)
'''
adj: n*n sparse adjacency matrix
y_train, y_val, y_test: n*c matrices 
train_mask, val_mask, test_mask: n-d bool array
'''

# compute number of real train/val/test/word nodes and number of classes
nb_node = features.shape[0]
nb_train, nb_val, nb_test = train_mask.sum(), val_mask.sum(), test_mask.sum()
nb_word = nb_node - nb_train - nb_val - nb_test
nb_class = y_train.shape[1]

# OLS, LS, FL, MbLS
if is_OLS:
    ols = OnlineLabelSmoothing(nb_class, alpha, device=gpu)
    ols_neg = DALS(nb_class, reduction='true', alpha=alpha, device=gpu)
if is_LS:
    ls = LabelSmoothing(smoothing=alpha)
if loss_type == 'FL':
    fl = FocalLoss(gamma, alpha)
if loss_type == 'MbLS':
    mbls = LogitMarginL1(margin, alpha)

# instantiate model according to class number
if gcn_model == 'gcn':
    model = BertGCN(nb_class=nb_class, pretrained_model=bert_init, m=m, gcn_layers=gcn_layers,
                    n_hidden=n_hidden, dropout=dropout)
else:
    model = BertGAT(nb_class=nb_class, pretrained_model=bert_init, m=m, gcn_layers=gcn_layers,
                    heads=heads, n_hidden=n_hidden, dropout=dropout)


if pretrained_bert_ckpt is not None:
    ckpt = th.load(pretrained_bert_ckpt, map_location=gpu)
    # ckpt = th.load(pretrained_bert_ckpt, map_location='cuda:'+str(gpus[0]))
    # print(ckpt['bert_model'].keys())
    model.bert_model.load_state_dict(ckpt['bert_model'])
    model.classifier.load_state_dict(ckpt['classifier'])

# model = DataParallel(model, device_ids=gpus, output_device=gpus[0]) # 多GPU


# load documents and compute input encodings
corpse_file = './data/corpus/' + dataset +'_shuffle.txt'
with open(corpse_file, 'r') as f:
    text = f.read()
    text = text.replace('\\', '')
    text = text.split('\n')

def encode_input(text, tokenizer):
    input = tokenizer(text, max_length=max_length, truncation=True, padding='max_length', return_tensors='pt')
#     print(input.keys())
    return input.input_ids, input.attention_mask


input_ids, attention_mask = encode_input(text, model.tokenizer) # 多GPU.module
input_ids = th.cat([input_ids[:-nb_test], th.zeros((nb_word, max_length), dtype=th.long), input_ids[-nb_test:]])
attention_mask = th.cat([attention_mask[:-nb_test], th.zeros((nb_word, max_length), dtype=th.long), attention_mask[-nb_test:]])

# transform one-hot label to class ID for pytorch computation
y = y_train + y_test + y_val
y_train = y_train.argmax(axis=1)
y = y.argmax(axis=1)

# document mask used for update feature
doc_mask  = train_mask + val_mask + test_mask

# build DGL Graph
adj_norm = normalize_adj(adj + sp.eye(adj.shape[0]))
g = dgl.from_scipy(adj_norm.astype('float32'), eweight_name='edge_weight')
g.ndata['input_ids'], g.ndata['attention_mask'] = input_ids, attention_mask
g.ndata['label'], g.ndata['train'], g.ndata['val'], g.ndata['test'] = \
    th.LongTensor(y), th.FloatTensor(train_mask), th.FloatTensor(val_mask), th.FloatTensor(test_mask)
g.ndata['label_train'] = th.LongTensor(y_train)
g.ndata['cls_feats'] = th.zeros((nb_node, model.feat_dim))

logger.info('graph information:')
logger.info(str(g))

# create index loader
train_idx = Data.TensorDataset(th.arange(0, nb_train, dtype=th.long))
val_idx = Data.TensorDataset(th.arange(nb_train, nb_train + nb_val, dtype=th.long))
test_idx = Data.TensorDataset(th.arange(nb_node-nb_test, nb_node, dtype=th.long))
doc_idx = Data.ConcatDataset([train_idx, val_idx, test_idx])

idx_loader_train = Data.DataLoader(train_idx, batch_size=batch_size, shuffle=True)
idx_loader_val = Data.DataLoader(val_idx, batch_size=batch_size)
idx_loader_test = Data.DataLoader(test_idx, batch_size=batch_size)
idx_loader = Data.DataLoader(doc_idx, batch_size=batch_size, shuffle=True)

# Training
def update_feature():
    global model, g, doc_mask
    # no gradient needed, uses a large batchsize to speed up the process
    dataloader = Data.DataLoader(
        Data.TensorDataset(g.ndata['input_ids'][doc_mask], g.ndata['attention_mask'][doc_mask]),
        batch_size=1024
    )
    with th.no_grad():
        model = model.to(gpu)
        # model = DataParallel(model, device_ids=gpus, output_device=gpus[0]) # !!!
        model.eval()
        cls_list = []
        # cls_list = th.nn.ModuleList()
        for i, batch in enumerate(dataloader):
            input_ids, attention_mask = [x.to(gpu) for x in batch]
            # 多GPU.module
            output = model.bert_model(input_ids=input_ids, attention_mask=attention_mask)[0][:, 0]
            cls_list.append(output.cpu())
        cls_feat = th.cat(cls_list, axis=0)
    g = g.to(cpu)
    g.ndata['cls_feats'][doc_mask] = cls_feat
    return g


optimizer = th.optim.Adam([
        {'params': model.bert_model.parameters(), 'lr': bert_lr},
        {'params': model.classifier.parameters(), 'lr': bert_lr},
        {'params': model.gcn.parameters(), 'lr': gcn_lr},
    ], lr=1e-3
)
scheduler = lr_scheduler.MultiStepLR(optimizer, milestones=[30], gamma=0.1)


def train_step(engine, batch):
    global model, g, optimizer
    model.train()
    model = model.to(gpu)
    # model = DataParallel(model, device_ids=gpus, output_device=gpus[0]) # !!!
    g = g.to(gpu)
    optimizer.zero_grad()
    (idx, ) = [x.to(gpu) for x in batch]
    optimizer.zero_grad()
    train_mask = g.ndata['train'][idx].type(th.BoolTensor)
    # print("---------------------g idx trn mask----------------------")
    # print(g.device)
    # print(idx.device)
    # print(train_mask.device)
    y_pred = model(g, idx)[train_mask]
    y_true = g.ndata['label_train'][idx][train_mask]
    if not is_OLS:
        if is_LS:
            loss = ls(y_pred, y_true)
        elif loss_type == 'FL':
            loss = fl(y_pred, y_true)
        elif loss_type == 'MbLS':
            loss = mbls(y_pred, y_true)[0] # return loss, loss_ce, loss_margin
        else:
            y_pred = th.log(y_pred)
            loss = F.nll_loss(y_pred, y_true)
    else:
        if is_OLS_neg:
            loss = ols_neg(y_pred, y_true)
        else:
            loss = ols(y_pred, y_true)
        y_pred = th.log(y_pred)
    loss.backward()
    optimizer.step()
    g.ndata['cls_feats'].detach_()
    train_loss = loss.item()
    with th.no_grad():
        if train_mask.sum() > 0:
            y_true = y_true.detach().cpu()
            y_pred = y_pred.argmax(axis=1).detach().cpu()
            train_acc = accuracy_score(y_true, y_pred)
        else:
            train_acc = 1
    return train_loss, train_acc


trainer = Engine(train_step)


@trainer.on(Events.EPOCH_COMPLETED)
def reset_graph(trainer):
    scheduler.step()
    update_feature()
    th.cuda.empty_cache()
    if is_OLS:
        if is_OLS_neg:
            ols_neg.next_epoch()
        else:
            ols.next_epoch()

class ECE(Metric):
    def __init__(self):
        super(ECE, self).__init__()

    def reset(self):
        self.preds = []
        self.labels = []

    def update(self, output):
        pred, label = output
        pred = pred.tolist()
        label = label.tolist()
        self.preds.extend(pred)
        self.labels.extend(label)

    def compute(self):
        # print(np.array(self.preds).shape)
        # print(np.array(self.labels).shape)
        # print(self.preds[0:10])
        # print(self.labels[0:10])
        ece = self.ECE_score(np.array(self.preds), np.array(self.labels))
        # true_num = sum((torch.tensor(self.preds) == torch.tensor(self.labels)).int())
        # acc = 1.*true_num/len(self.preds)
        return ece

    def ECE_score(self, y_probs, y_true, n_bins=10):
        """Args:
        y_probs: np.ndarray, shape [N, K]. Model's predicted probabilities for each class.
        y_true: np.ndarray, shape [N]. True class labels.
        n_bins: int, number of bins to use when computing ECE.
        Returns:
        ece: float, the computed ECE score."""
        y_prob_max = np.max(y_probs, axis=1)  # Confidence
        y_pred = np.argmax(y_probs, axis=1)  # Predicted class
        y_true = np.asarray(y_true)  # Ensure y_true is a numpy array
        bin_boundaries = np.linspace(0, 1, n_bins + 1)  # Confidence bins
        bin_lowers = bin_boundaries[:-1]
        bin_uppers = bin_boundaries[1:]
        ece = 0
        for bin_lower, bin_upper in zip(bin_lowers, bin_uppers):
            # Find indices of samples in the bin
            in_bin_indices = np.where((y_prob_max > bin_lower) & (y_prob_max <= bin_upper))[0]
            if len(in_bin_indices) > 0:
                # Compute accuracy and confidence for the bin
                bin_accuracy = np.mean(y_pred[in_bin_indices] == y_true[in_bin_indices])
                bin_confidence = np.mean(y_prob_max[in_bin_indices])
                # Update ECE
                ece += np.abs(bin_accuracy - bin_confidence) * len(in_bin_indices) / len(y_probs)
        return ece

def test_step(engine, batch):
    global model, g
    with th.no_grad():
        model.eval()
        model = model.to(gpu)
        # model = DataParallel(model, device_ids=gpus, output_device=gpus[0]) # !!!
        g = g.to(gpu)
        (idx, ) = [x.to(gpu) for x in batch]
        y_pred = model(g, idx)
        y_prob = y_pred
        y_pred = th.log(y_pred)
        y_true = g.ndata['label'][idx]
        return y_pred, y_true
def test_step_bflog(engine, batch):
    global model, g
    with th.no_grad():
        model.eval()
        model = model.to(gpu)
        # model = DataParallel(model, device_ids=gpus, output_device=gpus[0]) # !!!
        g = g.to(gpu)
        (idx, ) = [x.to(gpu) for x in batch]
        y_pred = model(g, idx)
        y_prob = y_pred
        y_pred = th.log(y_pred)
        y_true = g.ndata['label'][idx]
        return y_prob, y_true


evaluator = Engine(test_step)
evaluator2 = Engine(test_step_bflog)
metrics={
    'acc': Accuracy(),
    'nll': Loss(th.nn.NLLLoss())
}
for n, f in metrics.items():
    f.attach(evaluator, n)
ECE().attach(evaluator2, 'ece')


@trainer.on(Events.EPOCH_COMPLETED)
def log_training_results(trainer):
    evaluator.run(idx_loader_train)
    metrics = evaluator.state.metrics
    train_acc, train_nll = metrics["acc"], metrics["nll"]
    evaluator.run(idx_loader_val)
    metrics = evaluator.state.metrics
    val_acc, val_nll = metrics["acc"], metrics["nll"]
    evaluator.run(idx_loader_test)
    metrics = evaluator.state.metrics
    test_acc, test_nll = metrics["acc"], metrics["nll"]
    logger.info(
        "Epoch: {}  Train acc: {:.4f} loss: {:.4f}  Val acc: {:.4f} loss: {:.4f}  Test acc: {:.4f} loss: {:.4f}"
            .format(trainer.state.epoch, train_acc, train_nll, val_acc, val_nll, test_acc, test_nll)
    )
    chpt_name_map = {'CE':'checkpoint.pth', 'OLS':'checkpoint_OLS.pth', 'neg':'checkpoint_OLS_neg.pth', 'LS':'checkpoint_LS.pth', 'FL':'checkpoint_FL.pth', 'MbLS':'checkpoint_MbLS.pth'}
    chpt_name = chpt_name_map[loss_type]
    if val_acc > log_training_results.best_val_acc:
        logger.info("New checkpoint")
        th.save(
            {
                'bert_model': model.bert_model.state_dict(),
                'classifier': model.classifier.state_dict(),
                'gcn': model.gcn.state_dict(),
                'optimizer': optimizer.state_dict(),
                'epoch': trainer.state.epoch,
            },
            os.path.join(
                ckpt_dir, chpt_name
            )
        )
        log_training_results.best_val_acc = val_acc

def only_test(bert_ckpt):
    ckpt = th.load(bert_ckpt, map_location=gpu)
    # print(ckpt['bert_model'].keys())
    model.bert_model.load_state_dict(ckpt['bert_model'])
    model.classifier.load_state_dict(ckpt['classifier'])
    model.gcn.load_state_dict(ckpt['gcn'])
    optimizer.load_state_dict(ckpt['optimizer'])
    evaluator.run(idx_loader_train)
    metrics = evaluator.state.metrics
    train_acc, train_nll = metrics["acc"], metrics["nll"]
    evaluator.run(idx_loader_val)
    metrics = evaluator.state.metrics
    val_acc, val_nll = metrics["acc"], metrics["nll"]
    evaluator.run(idx_loader_test)
    metrics = evaluator.state.metrics
    test_acc, test_nll = metrics["acc"], metrics["nll"]
    evaluator2.run(idx_loader_test)
    test_ece = evaluator2.state.metrics["ece"]
    logger.info("train_acc:%f" % train_acc)
    logger.info("val_acc:%f" % val_acc)
    logger.info("test_acc:%f" % test_acc)
    # logger.info("test_ece", test_ece)
    print("test_ece", test_ece)

log_training_results.best_val_acc = 0
g = update_feature()
trainer.run(idx_loader, max_epochs=nb_epochs)
# only_test('/home/zhaoyajie/BertGCN/checkpoint/bert-base-uncased_gcn_R8/ep9_train_0.9879_val_0.9745_val_0.9826_OLS_neg_a0.97_2.pth')
only_test(pretrained_bert_ckpt)

logger.info(time.strftime('%Y-%m-%d %H:%M:%S'))
logger.info("time duration: %.2f minutes", (time.time()-time_b)/60)
