# Supplementary material for: Learning label smoothing for text classification
Source: PeerJ Comput Sci. 2024 Apr 23;10:e2005. doi: 10.7717/peerj-cs.2005 (PMC11057568; doi:10.7717/peerj-cs.2005)
Supplement: Supplemental Information 1 [file peerj-cs-10-2005-s001.zip › code/DALS2/utils/FocalLoss.py]

# https://github.com/c0nn3r/RetinaNet/blob/master/focal_loss.py
import torch

import torch.nn as nn
import torch.nn.functional as F

from torch.autograd import Variable


class FocalLoss(nn.Module):

    def __init__(self, focusing_param=2, balance_param=0.25):
        super(FocalLoss, self).__init__()

        self.focusing_param = focusing_param # gamma
        self.balance_param = balance_param # alpha

    def forward(self, output, target):

        # cross_entropy = F.cross_entropy(output, target)
        # cross_entropy_log = torch.log(cross_entropy)
        logpt = - F.cross_entropy(output, target)
        pt    = torch.exp(logpt)

        focal_loss = - torch.pow((1 - pt), self.focusing_param) * logpt

        balanced_focal_loss = self.balance_param * focal_loss

        return balanced_focal_loss


def test_focal_loss():
    loss = FocalLoss()

    input = Variable(torch.randn(3, 5), requires_grad=True)
    target = Variable(torch.LongTensor(3).random_(5))

    print(input)
    print(target)

    output = loss(input, target)
    print(output)
    output.backward()

if __name__ == '__main__':
    test_focal_loss()
