# Supplementary material for: Learning label smoothing for text classification
Source: PeerJ Comput Sci. 2024 Apr 23;10:e2005. doi: 10.7717/peerj-cs.2005 (PMC11057568; doi:10.7717/peerj-cs.2005)
Supplement: Supplemental Information 1 [file peerj-cs-10-2005-s001.zip › code/DALS2/utils/logit_margin_l1.py]

import torch
import torch.nn as nn
import torch.nn.functional as F


class LogitMarginL1(nn.Module):
    """Add marginal penalty to logits:
        CE + alpha * max(0, max(l^n) - l^n - margin)
    Args:
        margin (float, optional): The margin value. Defaults to 10.
        alpha (float, optional): The balancing weight. Defaults to 0.1.
        ignore_index (int, optional):
            Specifies a target value that is ignored
            during training. Defaults to -100.
        The following args are related to balancing weight (alpha) scheduling.
        Note all the results presented in our paper are obtained without the scheduling strategy.
        So it's fine to ignore if you don't want to try it.
        schedule (str, optional):
            Different stragety to schedule the balancing weight alpha or not:
            "" | add | multiply | step. Defaults to "" (no scheduling).
            To activate schedule, you should call function
            `schedula_alpha` every epoch in your training code.
        mu (float, optional): scheduling weight. Defaults to 0.
        max_alpha (float, optional): Defaults to 100.0.
        step_size (int, optional): The step size for updating alpha. Defaults to 100.
    """
    def __init__(self,
                 margin: float = 6,
                 alpha: float = 0.1,
                 ignore_index: int = -100,
                 schedule: str = "",
                 mu: float = 0,
                 max_alpha: float = 100.0,
                 step_size: int = 100):
        super().__init__()
        assert schedule in ("", "add", "multiply", "step")
        self.margin = margin
        self.alpha = alpha
        self.ignore_index = ignore_index
        self.mu = mu
        self.schedule = schedule
        self.max_alpha = max_alpha
        self.step_size = step_size
        self.count_empty = 0

        self.cross_entropy = nn.CrossEntropyLoss()

    @property
    def names(self):
        return "loss", "loss_ce", "loss_margin_l1"

    def schedule_alpha(self, epoch):
        """Should be called in the training pipeline if you want to se schedule alpha
        """
        if self.schedule == "add":
            self.alpha = min(self.alpha + self.mu, self.max_alpha)
        elif self.schedule == "multiply":
            self.alpha = min(self.alpha * self.mu, self.max_alpha)
        elif self.schedule == "step":
            if (epoch + 1) % self.step_size == 0:
                self.alpha = min(self.alpha * self.mu, self.max_alpha)

    def get_diff(self, inputs):
        try:
            max_values = inputs.max(dim=1)
            max_values = max_values.values.unsqueeze(dim=1).repeat(1, inputs.shape[1])
            diff = max_values - inputs
        except RuntimeError:
            self.count_empty += 1
            diff = torch.zeros(inputs.shape[1])
        return diff

    def forward(self, inputs, targets):
        if inputs.dim() > 2:
            inputs = inputs.view(inputs.size(0), inputs.size(1), -1)  # N,C,H,W => N,C,H*W
            inputs = inputs.transpose(1, 2)    # N,C,H*W => N,H*W,C
            inputs = inputs.contiguous().view(-1, inputs.size(2))   # N,H*W,C => N*H*W,C
            targets = targets.view(-1)

        if self.ignore_index >= 0:
            index = torch.nonzero(targets != self.ignore_index).squeeze()
            inputs = inputs[index, :]
            targets = targets[index]

        loss_ce = self.cross_entropy(inputs, targets)
        # get logit distance
        diff = self.get_diff(inputs)
        # linear penalty where logit distances are larger than the margin
        loss_margin = F.relu(diff-self.margin).mean()
        loss = loss_ce + self.alpha * loss_margin

        return loss, loss_ce, loss_margin
