# Supplementary material for: Learning label smoothing for text classification
Source: PeerJ Comput Sci. 2024 Apr 23;10:e2005. doi: 10.7717/peerj-cs.2005 (PMC11057568; doi:10.7717/peerj-cs.2005)
Supplement: Supplemental Information 1 [file peerj-cs-10-2005-s001.zip › code/DALS2/utils/LS.py]

import torch
import torch.nn as nn

# NVIDIA
# https://github.com/NVIDIA/DeepLearningExamples/blob/8d8b21a933fff3defb692e0527fca15532da5dc6/PyTorch/Classification/ConvNets/image_classification/smoothing.py#L18
class LabelSmoothing(nn.Module):
    """NLL loss with label smoothing.
    """
    def __init__(self, smoothing=0.0):
        """Constructor for the LabelSmoothing module.
        :param smoothing: label smoothing factor
        """
        super(LabelSmoothing, self).__init__()
        self.confidence = 1.0 - smoothing
        self.smoothing = smoothing

    def forward(self, x, target):
        # logprobs = torch.nn.functional.log_softmax(x, dim=-1) # x: (batch size * class数量)，即log(p(k))
        logprobs = torch.log(x)
        nll_loss = -logprobs.gather(dim=-1, index=target.unsqueeze(1)) # target: (batch size)
        nll_loss = nll_loss.squeeze(1)
        smooth_loss = -logprobs.mean(dim=-1)
        # smooth_loss = -log(p(k))u(k) = -log(p(k))∗ 1/k

        loss = self.confidence * nll_loss + self.smoothing * smooth_loss # (batch size)
        # loss = (1−ϵ)log(p(k))δk,y + ϵlog(p(k))u(k)
        return loss.mean() # −∑ k=1~K [(1−ϵ)log(p(k))δk,y+ϵlog(p(k))u(k)]
