# Supplementary material for: Learning label smoothing for text classification
Source: PeerJ Comput Sci. 2024 Apr 23;10:e2005. doi: 10.7717/peerj-cs.2005 (PMC11057568; doi:10.7717/peerj-cs.2005)
Supplement: Supplemental Information 1 [file peerj-cs-10-2005-s001.zip › code/DALS2/utils/OLS_withoutsoftmax.py]

import torch
import torch.nn as nn

class OnlineLabelSmoothing(nn.Module):
    def __init__(self, label_size=10, alpha=0.5, device=torch.device('cuda:0')):
        super(OnlineLabelSmoothing, self).__init__()
        assert 0 <= alpha <= 1, 'Alpha must be in range [0, 1]'
        self.label_size = label_size
        self.alpha = alpha
        self.device = device

        self.loss_lams = torch.zeros(self.label_size, self.label_size, dtype=torch.float32).to(self.device)
        self.loss_lams[:, :] = 1. / self.label_size
        self.loss_lams.requires_grad = False
        self.cur_epoch_lams = torch.zeros(self.label_size, self.label_size, dtype=torch.float32).to(self.device)
        self.cur_epoch_cnt = torch.zeros(self.label_size, dtype=torch.float32).to(self.device)
        self.criterion = nn.CrossEntropyLoss().to(self.device)


    def soft_cross_entropy(self, output, target):
        target_prob = torch.zeros_like(output)
        batch = output.shape[0]
        # for k in range(batch):
        #     target_prob[k] = self.loss_lams[target[k]]
        target_prob = torch.index_select(self.loss_lams, 0, target)
        # log_like = -torch.nn.functional.log_softmax(output, dim=1)
        log_like = -torch.log(output)
        loss = torch.sum(torch.mul(log_like, target_prob)) / batch
        return loss

    def update_loss_lams(self, output, target):
        with torch.no_grad():
            # logits = torch.softmax(output, dim=1)
            logits = output
            sort_args = torch.argsort(logits, dim=1, descending=True)
            # print("sort_args", sort_args)
            for k in range(output.shape[0]):
                if target[k] != sort_args[k, 0]:
                    # print("target[k]", target[k])
                    # print("sort_args[k, 0]", sort_args[k, 0])
                    continue
                self.cur_epoch_lams[target[k]] += logits[k]
                self.cur_epoch_cnt[target[k]] += 1

    def forward(self, output, target):
        # target = torch.topk(target, 1)[1].squeeze(1)
        self.update_loss_lams(output, target)
        # loss = self.soft_cross_entropy(output, target) * (1 - self.alpha) + self.criterion(output, target) * self.alpha
        loss = self.soft_cross_entropy(output, target) * (1 - self.alpha) \
                + torch.nn.functional.nll_loss(torch.log(output), target) * self.alpha
               # + self.criterion(output, target)
        return loss

    def next_epoch(self):
        for cls in range(self.label_size):
            if self.cur_epoch_cnt[cls].max() < 0.5:
                self.loss_lams[cls] = 1. / self.label_size
            else:
                # It is empirically found that adding restrictions here can be better for fine-grained classification
                # Not for ImageNet or CIFAR
                if self.loss_lams[cls].max() >= 0.88:
                    continue
                else:
                    self.loss_lams[cls] = self.cur_epoch_lams[cls] / self.cur_epoch_cnt[cls]

        self.cur_epoch_lams = torch.zeros(self.label_size, self.label_size, dtype=torch.float32).to(self.device)
        self.cur_epoch_cnt = torch.zeros(self.label_size, dtype=torch.float32).to(self.device)
        # print("next_epoch being called")


if __name__ == '__main__':
    import random
    # device = torch.device('cuda:0')
    device = torch.device('cpu')
    ols = OnlineLabelSmoothing(label_size=6, alpha=0.5, device=device)
    x = torch.randn((10, 6)).to(device)
    # y = torch.LongTensor(random.choices(range(6), k=10)).to(torch.device('cuda:0'))
    y = torch.LongTensor(random.choices(range(2), k=10*6))
    y = torch.reshape(y, (10, 6))
    y = torch.topk(y, 1)[1].squeeze(1)
    # print("output", x)
    print("target", y)

    l = ols(x, y)
    print('ols:', l)
    ols.next_epoch()

    l = ols(x, y)
    print('ols:', l)
    ols.next_epoch()
